# Supplementary material for: A glycosylation risk score comprehensively assists the treatment of bladder neoplasm in the real-world cohort, including the tumor microenvironment, molecular and clinical prognosis
Source: Front Pharmacol. 2023 Sep 25;14:1280428. doi: 10.3389/fphar.2023.1280428 (PMC10560734; doi:10.3389/fphar.2023.1280428)
Supplement: Supplementary file 1 [file Table2.XLSX]

## Sheet: Sheet1
The Glycosylation-related Genes
A4GNT
ABCA2
ACAN
ACER2
ACTR10
ACTR1A
ADAMTS1
ADAMTS10
ADAMTS12
ADAMTS13
ADAMTS14
ADAMTS15
ADAMTS16
ADAMTS17
ADAMTS18
ADAMTS19
ADAMTS2
ADAMTS20
ADAMTS3
ADAMTS4
ADAMTS5
ADAMTS6
ADAMTS7
ADAMTS8
ADAMTS9
ADAMTSL1
ADAMTSL2
ADAMTSL3
ADAMTSL4
ADAMTSL5
AGER
AGRN
ALG1
ALG10
ALG10B
ALG11
ALG12
ALG13
ALG14
ALG2
ALG3
ALG5
ALG6
ALG8
ALG9
AMDHD2
AMFR
ANK1
ANK2
ANK3
ANKRD28
APOB
APP
ARCN1
AREG
ARF1
ARF3
ARF4
ARF5
ARFGAP1
ARFGAP2
ARFGAP3
ARFGEF1
ARL6IP1
ARSB
ASGR1
ASGR2
ATP6AP2
ATP6V0A2
ATP6V1A
ATP6V1E1
B3GALNT2
B3GALT1
B3GALT2
B3GALT6
B3GAT3
B3GLCT
B3GNT2
B3GNT3
B3GNT4
B3GNT5
B3GNT6
B3GNT7
B3GNT8
B3GNT9
B3GNTL1
B4GALNT2
B4GALT1
B4GALT2
B4GALT3
B4GALT4
B4GALT5
B4GALT6
B4GALT7
B4GAT1
BCAN
BET1
BET1L
BGLAP
BGN
C1GALT1
C1GALT1C1
CA4
CAD
CALR
CANX
CAPZA1
CAPZA2
CAPZA3
CAPZB
CASQ1
CCDC115
CCDC47
CD55
CD59
CDKAL1
CFP
CGA
CHP1
CHST10
CHST14
CHST3
CHST4
CHST6
CHST8
CHSY1
CKAP4
CMAS
CNIH1
CNIH2
CNIH3
COG1
COG2
COG3
COG4
COG5
COG6
COG7
COG8
COL7A1
COPA
COPB1
COPB2
COPE
COPG1
COPG2
COPZ1
COPZ2
CRPPA
CSNK1D
CSPG4
CSPG5
CTSA
CTSC
CTSZ
CYBB
DAD1
DAG1
DCN
DCTN1
DCTN2
DCTN3
DCTN4
DCTN5
DCTN6
DDOST
DERL1
DERL2
DERL3
DHDDS
DNAJC3
DOLK
DOLPP1
DPAGT1
DPM1
DPM2
DPM3
DPY19L1
DPY19L2
DPY19L3
DPY19L4
DYNC1H1
DYNC1I1
DYNC1I2
DYNC1LI1
DYNC1LI2
DYNLL1
DYNLL2
EDEM1
EDEM2
EDEM3
EDN1
ENGASE
ENTPD5
EOGT
EPHA5
ERP29
EXT1
EXT2
F12
F5
F8
FCSK
FKRP
FKTN
FMOD
FOLR1
FPGT
FTCD
FUCA1
FUOM
FUT3
FUT4
FUT5
FUT6
FUT7
FUT8
FUT9
GABARAP
GAL3ST1
GALE
GALK1
GALNT1
GALNT10
GALNT11
GALNT12
GALNT13
GALNT14
GALNT15
GALNT16
GALNT17
GALNT18
GALNT2
GALNT3
GALNT4
GALNT5
GALNT6
GALNT7
GALNT8
GALNT9
GALNTL5
GALNTL6
GALT
GANAB
GBA2
GBF1
GCC1
GCNT1
GCNT3
GCNT4
GCNT7
GFPT1
GFPT2
GFUS
GLB1
GMDS
GMPPA
GMPPB
GNE
GNPNAT1
GNRH1
GOLGA2
GOLGB1
GORASP1
GOSR1
GOSR2
GPC1
GPC2
GPC3
GPC4
GPC5
GPC6
GRIA1
GXYLT1
GXYLT2
HCRT
HEXA
HEXB
HGFAC
HID1
HM13
HMGB1
HSD3B1
HSD3B2
HSPA5
HSPG2
HTR5A
HYOU1
IL15
INS
KCNJ2
KDELR1
KDELR2
KDELR3
KERA
KRTCAP2
LARGE2
LFNG
LGALS3
LHB
LIN28A
LMAN1
LMAN1L
LMAN2
LMAN2L
LRAT
LRPAP1
LUM
MACO1
MAGT1
MAN1A1
MAN1A2
MAN1B1
MAN1C1
MAN2A1
MAN2A2
MAN2B1
MAN2C1
MANEA
MAPK1
MAPK3
MARCHF6
MCFD2
MGAT1
MGAT2
MGAT3
MGAT4A
MGAT4B
MGAT4C
MGAT4D
MGAT5
MGAT5B
MIA2
MIA3
MLEC
MOGS
MPDU1
MPI
MT3
MTTP
MUC1
MUC12
MUC13
MUC15
MUC16
MUC17
MUC20
MUC21
MUC3A
MUC4
MUC5AC
MUC5B
MUC6
MUCL1
MVD
MYO1D
MYOC
NAGK
NANP
NANS
NAPA
NAPB
NAPG
NAT8L
NCAN
NCF1
NEU1
NEU2
NEU3
NEU4
NGLY1
NOTCH1
NOTCH2
NOTCH3
NOTCH4
NPL
NSF
NUCB1
NUDT14
NUS1
OGA
OGN
OGT
OMD
OS9
OST4
OSTC
P2RX3
PAPSS2
PCSK9
PDIA3
PGM1
PGM3
PGRMC1
PI4KB
PKM
PLCB4
PLOD1
PLOD2
PLOD3
PMM1
PMM2
POFUT1
POFUT2
POGLUT1
POGLUT2
POGLUT3
POMGNT1
POMGNT2
POMK
POMT1
POMT2
PPP6C
PPP6R1
PPP6R3
PRDX4
PREB
PRELP
PRKCSH
PSEN1
PSMC1
PTGDS
RAB14
RAB1A
RAB1B
RAD23B
RAMP1
RANGRF
RENBP
RFT1
RNF103
RNF139
RNF185
RNF5
RP9
RPL10
RPL18
RPL27
RPL4
RPL6
RPN1
RPN2
RPS21
RPS23
RPS26
RPS27A
RPS28
RPS29
RYR1
RYR2
RYR3
S100A12
S100B
SAA1
SAR1B
SBSPON
SCFD1
SCGB1A1
SDC1
SDC2
SDC3
SDC4
SDF2L1
SEC13
SEC16A
SEC16B
SEC22A
SEC22B
SEC22C
SEC23A
SEC23IP
SEC24A
SEC24B
SEC24C
SEC24D
SEC31A
SEC61A1
SEC61A2
SEC61B
SEC61G
SEC62
SEC63
SEL1L
SEMA5A
SEMA5B
SERPINA1
SFTPA1
SFTPA2
SFTPD
SGMS1
SLC17A5
SLC26A2
SLC35A1
SLC35A2
SLC35C1
SLC35C2
SLC39A8
SLC51B
SLC7A11
SLMAP
SPON1
SPON2
SPPL3
SPTA1
SPTAN1
SPTB
SPTBN1
SPTBN2
SPTBN4
SPTBN5
SRD5A3
SRI
SRP9
SRPRA
SRPRB
SSPOP
SSR4
ST3GAL1
ST3GAL2
ST3GAL3
ST3GAL4
ST3GAL5
ST3GAL6
ST6GAL1
ST6GAL2
ST6GALNAC1
ST6GALNAC2
ST6GALNAC3
ST6GALNAC4
ST6GALNAC5
ST6GALNAC6
ST8SIA1
ST8SIA2
ST8SIA3
ST8SIA4
ST8SIA5
ST8SIA6
STAU1
STT3A
STT3B
STX17
STX5
SUCO
SVIP
SYNE3
SYVN1
TBC1D20
TET1
TET2
TET3
TFG
TGFA
TH
THBS1
THBS2
THSD1
THSD4
THSD7A
THSD7B
TMCC1
TMED10
TMED2
TMED3
TMED7
TMED9
TMEM115
TMEM165
TMEM199
TMEM258
TMEM59
TMEM97
TMTC1
TMTC2
TMTC3
TMTC4
TP63
TRAK1
TRAK2
TRAPPC1
TRAPPC10
TRAPPC2
TRAPPC2L
TRAPPC3
TRAPPC4
TRAPPC5
TRAPPC6A
TRAPPC6B
TRAPPC9
TRIM13
TTYH1
TUBA1A
TUBA1B
TUBA1C
TUBA3C
TUBA3D
TUBA3E
TUBA4A
TUBA8
TUBAL3
TUBB1
TUBB2A
TUBB2B
TUBB3
TUBB4A
TUBB4B
TUBB6
TUBB8
TUSC3
UAP1
UBA1
UBA52
UBB
UBC
UBE2J1
UBXN1
UGGT1
UGGT2
UMOD
USO1
VCAN
VCP
VEGFB
XXYLT1
YIPF1
YIPF2
YIPF6
YKT6
ZC3H12A
