# Supplementary material for: A glycosylation risk score comprehensively assists the treatment of bladder neoplasm in the real-world cohort, including the tumor microenvironment, molecular and clinical prognosis
Source: Front Pharmacol. 2023 Sep 25;14:1280428. doi: 10.3389/fphar.2023.1280428 (PMC10560734; doi:10.3389/fphar.2023.1280428)
Supplement: Supplementary file 3 [file Table9.XLSX]

## Sheet: The association between Glycosy
The association between Glycosylation risk score and immune cells in the TIME in TCGA-BLCA cohort, high score vs low score.
symbol	correlation	pvalue
Activated B cell	0.100841	0.0441377
Activated CD4 T cell	0.143387	0.00413431
Activated CD8 T cell	-0.0355337	0.478916
Activated dendritic cell	0.20379	4.26661e-05
CD56bright natural killer cell	-0.338072	5.38461e-12
CD56dim natural killer cell	-0.132226	0.00821905
Central memory CD4 T cell	0.173676	0.000501414
Central memory CD8 T cell	0.381799	2.47786e-15
Effector memeory CD4 T cell	0.236062	1.99385e-06
Effector memeory CD8 T cell	0.13319	0.00775976
Eosinophil	-0.121386	0.0153091
Gamma delta T cell	0.202434	4.80588e-05
Immature B cell	0.14732	0.00320823
Immature dendritic cell	0.227275	4.79948e-06
Macrophage	0.151813	0.0023838
Mast cell	0.237111	1.79132e-06
MDSC	0.195808	8.50277e-05
Memory B cell	0.299913	1.18277e-09
Monocyte	-0.234545	2.32593e-06
Natural killer cell	0.3386	4.96823e-12
Natural killer T cell	0.356898	2.70412e-13
Neutrophil	0.290601	3.93552e-09
Plasmacytoid dendritic cell	0.299373	1.26957e-09
Regulatory T cell	0.329131	2.04667e-11
T follicular helper cell	0.219914	9.76434e-06
Type 1 T helper cell	0.190812	0.000129167
Type 17 T helper cell	-0.135763	0.00664475
Type 2 T helper cell	0.212611	1.93045e-05
