# Supplementary material for: A glycosylation risk score comprehensively assists the treatment of bladder neoplasm in the real-world cohort, including the tumor microenvironment, molecular and clinical prognosis
Source: Front Pharmacol. 2023 Sep 25;14:1280428. doi: 10.3389/fphar.2023.1280428 (PMC10560734; doi:10.3389/fphar.2023.1280428)
Supplement: Supplementary file 7 [file Table6.XLSX]

## Sheet: cluster_CIC
The association between Glycosylation Clusters and cancer immunity cycles in TCGA-BLCA cohort
	Release.of.cancer.cell.antigens	Cancer.antigen.presentation	Priming.and.activation	T.cell.recruiting	CD8.T.cell.recruiting	Macrophage.recruiting	NK.cell.recruiting	Th1.cell.recruiting	Dendritic.cell.recruiting	Monocyte.recruiting	Neutrophil.recruiting	Eosinophil.recruiting	MDSC.recruiting	Basophil.recruiting	Th17.cell.recruiting	Th22.cell.recruiting	CD4.T.cell.recruiting	B.cell.recruiting	Th2.cell.recruiting	Treg.cell.recruiting	Infiltration.of.immune.cells.into.tumors	Recognition.of.cancer.cells.by.T.cells	Killing.of.cancer.cells	Cluster
TCGA-PQ-A6FI	4.433	2.488	-2.728	-0.309	-0.55	1.115	-0.351	-1.255	0.462	-1.487	-0.686	-0.473	-0.176	-0.147	-0.412	-0.184	1.06	-0.515	-1.99	-2.592	-0.389	2.285	-0.08	Glycosylation.Cluster.1
TCGA-BT-A0S7	3.748	3.504	-2.131	-1.155	0.658	-0.298	-0.748	-1.245	-1.167	-1.14	0.392	-1.061	-0.78	-0.63	1.091	-0.151	0.47	1.181	-0.939	-2.375	-0.915	3.019	-1.526	Glycosylation.Cluster.1
TCGA-GU-A42Q	4.102	1.233	-1.179	-1.652	-0.582	0.956	-1.377	-1.066	-0.355	-0.592	-1.209	0.041	-0.194	0.505	-1.121	-1.182	0.285	0.33	-1.684	-2.9	-1.496	3.524	-0.571	Glycosylation.Cluster.1
TCGA-ZF-AA4N	4.413	0.989	-3.464	-0.94	-0.284	1.965	0.265	-0.41	-0.599	-0.759	1.873	-0.773	-1.756	0.074	1.36	-0.673	0.623	-1.081	-1.643	-2.89	-0.817	0.519	1.236	Glycosylation.Cluster.2
TCGA-DK-A1AE	3.763	2.84	-3.109	1.038	-0.402	-0.818	0.56	0.302	0.887	-0.574	-2.274	-1.455	-1.382	-1.582	-0.116	-0.689	0.912	0.223	-1.46	-3.257	-1.214	1.708	0.668	Glycosylation.Cluster.1
TCGA-DK-A3WW	4.662	2.459	-1.471	1.612	2.944	2.73	3.947	2.711	1.413	1.166	1.921	-0.596	0.568	0.174	0.684	-0.056	-0.485	0.194	-1.183	-1.918	-0.696	2.168	1.201	Glycosylation.Cluster.2
TCGA-XF-A9ST	4.601	1.392	-4.251	-0.348	-2.857	-0.638	-2.693	-2.643	1.184	-0.094	-0.089	-0.831	-0.641	-0.704	-0.082	-0.471	-0.312	0.972	-1.593	-2.714	-0.818	-0.218	-1.591	Glycosylation.Cluster.1
TCGA-BT-A2LA	3.225	1.782	-0.496	-3.444	-3.214	1.217	-1.655	-2.299	-0.606	0.166	0.008	-2.22	-0.915	-1.674	0.363	-1.378	-0.603	-0.975	-2.629	-2.519	-1.209	4.332	-1.162	Glycosylation.Cluster.1
TCGA-BT-A20X	4.758	2.127	-2.501	-1.177	0.424	0.815	0.291	0.096	-0.946	-0.545	0.702	1.175	1.237	-0.251	0.483	-0.538	-1.094	-1.527	-1.165	-2.299	-0.821	1.61	1.642	Glycosylation.Cluster.1
TCGA-XF-AAN5	4.311	2.184	0.572	1.888	1.707	2.503	3.034	2.206	2.127	0.719	1.222	-1.302	0.366	-1.356	-0.167	-1.068	-1.121	0.055	-1	-2.288	-0.028	-0.329	0.788	Glycosylation.Cluster.1
TCGA-G2-A2EJ	4.512	2.823	-2.961	-0.083	1.338	3.096	2.537	1.522	0.9	0.852	1.8	-0.672	0.56	-0.984	1.112	-0.925	-1.384	-1.431	-0.474	-1.317	-1.168	0.018	-0.832	Glycosylation.Cluster.2
TCGA-FD-A3SS	4.015	2.239	-3.663	0.979	-0.24	0.204	0.826	-0.213	-1.217	1.355	0.57	0.139	-1.112	-1.041	0.449	-0.596	-1.103	-0.968	-1.201	-2.232	-1.615	0.749	-1.953	Glycosylation.Cluster.2
TCGA-E7-A97P	4.483	1.228	1.215	3.241	3.678	3.366	4.617	3.051	2.513	1.776	0.888	1.148	-0.433	0.076	0.13	-1.41	0.954	0.181	-0.187	-2.055	0.16	-0.876	0.702	Glycosylation.Cluster.2
TCGA-DK-AA6Q	4.379	2.214	-1.849	1.649	1.844	1.532	2.717	1.121	0.247	-0.707	0.571	0.406	-1.175	1.235	-0.583	-0.802	0.176	1.154	-0.585	-2.547	0.374	-0.581	0.713	Glycosylation.Cluster.1
TCGA-FD-A3N6	4.97	2.205	-1.862	-0.194	1.313	0.537	1.772	1.898	-0.518	0.534	0.518	-0.017	0.158	0.367	-1.287	-0.976	1.269	-0.88	-2.017	-2.8	-0.887	2.022	1.81	Glycosylation.Cluster.2
TCGA-BT-A0YX	3.737	2.369	-1.499	0.353	0.969	1.387	1.12	0.318	-0.321	-1.237	-0.129	-0.066	0.047	-0.3	0.266	-0.368	0.04	-0.653	-0.048	-2.01	0.101	1.235	-0.225	Glycosylation.Cluster.1
TCGA-GV-A40E	4.461	1.735	-3.085	-0.497	-1.07	2.341	0.093	-1.532	0.573	-0.407	1.658	0.885	-0.699	-0.867	-0.915	-1.34	0.891	-0.345	-0.868	-2.617	-1.231	1.534	1.877	Glycosylation.Cluster.2
TCGA-G2-A3IB	3.976	2.248	-2.359	-0.805	-0.214	-0.206	0.322	-0.223	1.237	0.185	-1.122	0.22	-0.46	1.352	-0.414	0.215	0.722	0.462	-1.001	-2.409	-0.587	0.954	0.366	Glycosylation.Cluster.1
TCGA-K4-A3WV	3.7	1.136	-3.718	0.482	0.986	-1.181	-1.323	-2.633	-0.958	-0.25	-0.12	-0.184	-0.297	-1.317	-0.765	-0.325	0.371	0.014	-1.789	-3.141	-1.691	1.188	-2.501	Glycosylation.Cluster.2
TCGA-XF-A9T8	4.687	2.574	-0.243	2.62	3.219	3.033	4.045	2.012	1.393	1.095	1.565	0.734	0.547	0.395	1.06	-0.279	1.43	0.512	0.353	-1.109	0.393	0.303	0.058	Glycosylation.Cluster.2
TCGA-DK-AA6R	4.513	1.831	-4.549	0.664	0.843	1.103	2.039	1.502	0.755	0.028	-0.578	-1.06	-0.016	-1.038	0.09	0.389	-1.123	-0.861	-0.166	-1.329	-0.646	-0.31	0.093	Glycosylation.Cluster.2
TCGA-ZF-AA4W	4.329	1.72	-0.233	-1.502	-1.06	-0.658	-0.257	-0.344	-1.138	-0.28	3.081	-0.197	0.045	0.567	-1.488	0.133	0.735	-0.799	-1.059	-2.207	-1.443	1.807	2.055	Glycosylation.Cluster.1
TCGA-G2-A2EL	3.679	1.039	-2.135	-2.729	-1.533	-0.373	-0.722	-0.117	-1.14	-0.984	-1.356	-2.429	-0.825	-1.519	-0.907	-0.741	-0.885	-0.227	-2.019	-2.505	-0.239	4.178	0.789	Glycosylation.Cluster.1
TCGA-GU-A764	4.134	2.982	-1.07	3.008	1.586	1.567	1.816	0.921	1.384	0.025	-1.175	-0.243	-0.003	-0.584	0.81	-1.459	2.308	0.926	-1.206	-1.33	-0.022	-1.131	0.228	Glycosylation.Cluster.2
TCGA-DK-A3IM	4.142	0.786	-1.795	-1.152	0.384	0.525	-0.442	0.153	-0.673	-0.297	-1.283	-1.005	0.318	-0.204	0.835	-1.527	0.408	0.925	-1.394	-2.97	-1.409	1.639	-0.427	Glycosylation.Cluster.1
TCGA-XF-AAN7	3.925	2.464	-2.356	1.195	-0.255	-0.575	0.664	0.552	0.215	-1.006	-1.957	-1.238	-0.895	-0.14	1.052	-1.166	-1.09	0.68	-1.633	-1.751	-2.746	1.98	0.195	Glycosylation.Cluster.2
TCGA-E7-A7XN	4.011	1.298	-1.1	3.186	3.411	3.789	4.944	3.237	2.137	1.359	0.237	-0.027	-0.669	0.648	0.511	0.304	1.212	0.691	0.261	-1.155	0.274	0.735	1.354	Glycosylation.Cluster.1
TCGA-G2-A2ES	5.013	1.8	-1.063	1.43	2.963	1.189	2.734	1.922	0.963	-0.067	0.046	-1.223	-0.257	-1.461	0.868	0.051	0.574	-0.611	1.239	-0.685	-0.487	1.143	-1.172	Glycosylation.Cluster.1
TCGA-FD-A6TH	4.828	0.171	-5.146	0.219	-0.74	1.048	0.077	-0.594	0.117	-0.451	-2.147	-0.51	-1.771	-0.737	-1.185	-1.274	0.247	-0.638	-1.533	-2.451	-0.964	-1.981	0.461	Glycosylation.Cluster.2
TCGA-K4-A4AC	4.118	1.864	-2.85	0.196	1.407	1.443	2.039	2.014	0.084	-1.458	-0.46	0.251	-0.753	0.374	-1.122	-0.911	-1.504	-0.72	-1.498	-2.093	-0.674	0.596	0.277	Glycosylation.Cluster.2
TCGA-ZF-AA4V	4.575	0.953	-1.482	0.986	0.311	2.438	1.931	0.907	0.623	-0.907	-1.214	0.22	-1.015	-0.728	-0.916	-0.085	-1.193	0.363	-0.547	-1.873	-0.757	2.883	-0.037	Glycosylation.Cluster.2
TCGA-DK-AA6M	4.386	1.333	1.474	1.807	1.876	2.033	2.474	0.875	1.419	-0.185	-1.255	-0.252	-0.612	0.086	-0.824	-0.777	0.904	-0.515	-0.393	-1.88	0.568	0.226	0.254	Glycosylation.Cluster.2
TCGA-FD-A5BU	4.446	2.915	-2.338	1.552	0.252	2.079	0.81	-0.232	0.871	-0.045	-0.44	-1.059	0.175	0.785	0.37	-1.157	0.96	-0.067	-0.431	-1.949	0.728	-0.072	0.32	Glycosylation.Cluster.2
TCGA-E5-A4TZ	3.21	2.01	-2.93	0.638	-0.714	0.781	-0.683	-0.876	-1.176	0.319	-1.748	-0.061	0.355	0.563	-0.247	0.239	1.139	1.03	-0.889	0.61	0.717	1.486	-0.922	Glycosylation.Cluster.1
TCGA-FD-A5BY	3.844	0.51	-3.385	-0.059	-1.103	0.357	-0.457	1.053	-0.955	-0.217	-0.209	1.201	-0.767	0.524	0.914	-0.403	0.171	0.109	0.286	-0.812	-0.44	-0.115	1.523	Glycosylation.Cluster.2
TCGA-YC-A9TC	3.792	1.014	-2.664	0.215	-0.971	1.408	-1.356	-1.059	-0.675	-0.77	1.917	-0.46	1.029	-0.498	-0.406	0.245	0.377	0.213	-1.294	-2.847	-1.091	0.287	1.01	Glycosylation.Cluster.1
TCGA-UY-A8OB	4.488	1.732	-3.538	-0.24	-0.688	2.466	0.887	-0.282	0.055	-0.296	0.82	0.021	0.111	0.153	-0.233	0.551	0.898	0.213	-0.584	-1.868	-1.602	-2.533	0.548	Glycosylation.Cluster.1
TCGA-GC-A3RC	4.398	1.708	0.488	0.96	0.756	1.993	2.55	1.745	0.926	0.43	-1.13	0.036	0.859	1.09	0.46	-0.093	-1.016	-0.721	-0.095	-1.47	-0.335	0.14	0.39	Glycosylation.Cluster.2
TCGA-FD-A6TF	4.259	0.505	-3.931	1.296	-0.726	0.991	-0.216	-1.153	0.375	0.804	-1.323	-0.986	-0.069	0.25	-0.435	-0.538	1.654	0.218	-0.514	-1.642	-0.466	0.501	-0.085	Glycosylation.Cluster.2
TCGA-DK-A2I2	4.522	3.202	-3.779	2.558	1.205	3.165	2.144	-0.389	2.32	0.854	4.291	0.952	0.167	0.5	0.726	0.459	1.684	-0.744	-0.011	-1.519	0.54	0.697	1.586	Glycosylation.Cluster.2
TCGA-DK-A3WX	4.772	2.451	-0.582	0.313	1.124	1.794	2.352	2.087	0.7	0.933	3.865	0.83	1.928	0.773	0.434	-1.462	0.648	-1.455	-1.402	-2.34	-0.148	1.085	0.2	Glycosylation.Cluster.2
TCGA-XF-A8HE	3.996	2.541	1.253	1.567	1.957	2.276	2.638	1.883	1.954	1.243	2.583	-0.383	1.131	-0.966	0.918	-0.406	-0.886	-0.039	-0.909	-2.23	-1.017	1.697	0.004	Glycosylation.Cluster.1
TCGA-GU-A766	5.222	2.681	-1.183	3.463	3.843	4.281	4.773	2.885	2.326	3.085	2.246	-1.196	-1.017	-0.604	0.841	-0.155	1.755	1.082	0.688	-0.366	-0.099	1.956	0.451	Glycosylation.Cluster.2
TCGA-4Z-AA86	4.733	1.774	1.016	2.566	1.626	4.032	3.471	2.302	2.475	0.612	3.514	-1.282	-0.148	1.466	-0.793	0.273	-0.36	0.524	-0.075	-0.405	0.061	-1.162	0.067	Glycosylation.Cluster.2
TCGA-DK-AA74	4.381	2.292	-1.225	3.94	3.059	3.33	4.104	2.551	2.239	1.283	1.179	-0.198	-0.097	-1.116	1.358	-0.978	2.447	1.005	1.186	-0.541	1.805	0.315	-0.526	Glycosylation.Cluster.2
TCGA-XF-A9SX	4.465	0.409	-1.668	3.231	1.843	2.596	2.659	2.313	2.372	0.183	-1.228	-0.477	-0.584	0.975	1.311	-1.354	0.936	0.781	0.009	-1.407	1.586	1.786	-0.481	Glycosylation.Cluster.2
TCGA-FD-A3B5	4.079	2.088	-3.342	-2.304	-0.371	0.947	-1.015	-0.841	-0.796	-0.484	1.042	0.093	-1.293	0.1	0.93	0.834	0.569	0.684	-2.038	-2.817	0.047	1.724	-1.979	Glycosylation.Cluster.2
TCGA-DK-A1AC	3.979	2.154	-0.601	1.066	0.842	3.201	2.096	0.543	0.778	-0.046	2.774	0.316	-0.392	-0.553	0.893	-0.082	1.191	-0.103	-1.223	-2.297	-0.434	-0.486	-0.546	Glycosylation.Cluster.1
TCGA-XF-AAN8	4.595	0.407	1.038	2.732	-0.709	3.264	0.705	1.101	2.366	0.598	1.233	-0.206	1.278	1.275	1.348	1.13	1.64	-0.253	0.149	-1.706	0.115	1.764	-1.655	Glycosylation.Cluster.2
TCGA-ZF-A9RE	3.465	1.497	-2.627	-1.435	-1.222	0.994	0.53	-0.195	-0.693	-1.021	0.704	-0.573	-0.269	-0.573	-1.084	-1.328	-0.445	-0.67	-0.5	-1.802	-1.027	1.709	0.006	Glycosylation.Cluster.1
TCGA-XF-AAN4	4.787	1.221	-1.133	3.686	1.727	3.436	3.542	1.921	2.607	1.235	-0.705	0.839	-0.746	-0.615	0.082	-0.657	2.337	-0.198	0.289	-1.072	1.512	-0.445	-0.932	Glycosylation.Cluster.2
TCGA-BT-A2LD	3.813	0.492	-4.411	1.488	-0.445	0.226	-0.048	-0.883	0.263	-0.805	-0.958	-0.231	-0.579	-1.644	-1.064	-0.167	1.642	0.206	-1.215	-2.399	-0.889	0.524	1.07	Glycosylation.Cluster.2
TCGA-CU-A0YN	3.938	1.793	-1.203	-0.9	-0.847	1.837	-0.462	0.831	-0.342	-1.509	1.598	1.175	-0.764	1.019	-0.219	-0.432	-0.854	-1.203	0.796	-0.57	-0.912	-0.32	1.626	Glycosylation.Cluster.2
TCGA-FD-A3SO	4.237	2.015	-3.114	1.238	0.678	1.55	0.763	0.242	0.965	-1.107	-0.654	0.896	-0.166	-0.223	0.708	0.134	-0.936	0.247	-1.456	-2.422	0.318	0.024	1.847	Glycosylation.Cluster.2
TCGA-BT-A3PJ	4.36	2.406	-3.59	1.237	2.466	2.051	2.66	2.47	1.345	1.054	3.977	-1.14	-0.342	-0.562	-0.467	0.265	-0.869	-0.785	-0.739	-1.051	-1.228	-1.329	-0.508	Glycosylation.Cluster.2
TCGA-FD-A5BT	4.431	1.311	-1.415	4.365	1.885	4.032	4.017	2.171	3.494	1.982	0.571	-0.803	-1.289	1.051	0.67	0.4	1.66	1.338	0.653	-0.432	0.954	2.25	0.583	Glycosylation.Cluster.2
TCGA-2F-A9KW	4.324	2.251	-4.952	-0.571	-0.398	0.474	-0.468	-1.326	0.308	0.108	1.914	0.035	-1.044	-0.42	0.134	0.974	0.032	0.523	-0.478	-1.213	-1.596	-0.108	-0.309	Glycosylation.Cluster.2
TCGA-FD-A3B3	4.254	2.404	0.637	3.699	2.852	3.121	3.62	2.472	2.356	0.613	3.695	-0.38	-0.014	-1.041	1.824	0.087	1.531	0.851	-0.731	-1.885	-0.267	-0.06	0.261	Glycosylation.Cluster.2
TCGA-FD-A3SP	4.581	2.7	0.598	1.886	1.745	3.761	2.953	1.123	1.623	0.695	0.92	-1.171	-1.186	0.048	1.335	-1.1	0.617	-0.871	-1.122	-1.886	0.586	0.272	0.283	Glycosylation.Cluster.2
TCGA-CU-A3KJ	5.183	2.836	-3.336	-1.276	0.38	1.395	0.424	-0.399	-0.603	0.863	2.465	-0.587	1.083	-0.877	-0.063	0.061	1.292	1.194	-1.362	-1.967	-0.787	1.897	-0.059	Glycosylation.Cluster.2
TCGA-XF-AAMH	3.795	0.594	-3.951	-0.527	-2.124	0.307	-1.146	-1.263	0.387	0.978	-2.552	-0.764	-1.32	-0.318	1.022	-0.853	0.335	0.916	-1.273	-3.369	-0.381	0.866	1.238	Glycosylation.Cluster.2
TCGA-ZF-A9RD	4.42	1.795	-0.888	3.052	2.467	2.879	3.569	1.939	1.708	0.716	1.538	-0.567	0.623	-1.154	0.601	-0.42	1.695	0.659	-0.183	-1.303	0.434	0.878	-0.105	Glycosylation.Cluster.1
TCGA-C4-A0F1	3.926	2.749	-1.234	-0.666	0.21	-0.122	-0.154	0.335	-0.859	-1.306	0.499	0.883	-0.476	0.523	0.648	-0.132	0.82	-0.391	-0.881	-2.098	-0.117	2.682	0.866	Glycosylation.Cluster.1
TCGA-XF-A9SJ	4.739	1.5	0.304	2.663	0.81	2.559	2.989	1.386	1.525	0.59	-1.234	1.136	-1.082	0.175	-0.373	-0.985	1.188	0.289	-0.71	-2.311	0.75	1.978	0.221	Glycosylation.Cluster.2
TCGA-FD-A3SM	4.232	0.679	-2.628	0.812	-0.239	0.131	0.555	-0.155	1.038	1.098	-1.091	0.061	-1.211	-0.633	-0.717	-1.244	-0.283	0.939	-1.074	-1.742	0.019	0.762	-0.441	Glycosylation.Cluster.2
TCGA-FD-A3B4	4.856	1.297	-2.179	2.624	0.371	2.192	1.823	1.117	1.107	0.086	-0.889	1.203	0.684	0.194	-0.829	-0.103	1.056	1.319	-0.715	-1.459	0.118	0.52	0.284	Glycosylation.Cluster.2
TCGA-GU-A762	4.089	2.292	-1.946	3.448	2.897	3.212	4.329	3.309	1.606	0.17	1.057	0.887	-0.585	1.267	-0.444	0.333	1.705	1.057	-0.463	-1.152	0.442	1.864	0.938	Glycosylation.Cluster.2
TCGA-FD-A3B7	4.88	2.31	-0.895	3.502	3.353	3.697	4.395	2.609	1.9	1.297	2.393	-0.864	-0.366	-1.212	1.714	-0.154	2.094	0.311	0.955	-0.278	-0.01	1.294	0.113	Glycosylation.Cluster.2
TCGA-FD-A5C1	4.815	2.063	-1.373	3.555	2.701	3.13	3.858	2.449	2.565	1.457	0.53	-0.894	-0.483	0.985	0.647	-1.334	1.804	0.898	-1.265	-0.458	1.133	1.742	-0.64	Glycosylation.Cluster.2
TCGA-XF-A9SW	4.685	3.601	-3.358	1.688	1.169	1.446	-0.347	0.341	0.338	0.912	-0.351	1.05	-1.16	0.232	0.133	-1.503	2.162	0.382	-0.227	-1.358	1.214	-0.316	1.244	Glycosylation.Cluster.2
TCGA-K4-A5RJ	4.677	1.739	-2.056	1.991	2.346	3.874	3.911	3.07	1.415	-0.537	1.188	-0.26	-0.322	0.214	0.723	0.614	-0.146	0.131	0.912	-0.591	0.234	2.021	0.992	Glycosylation.Cluster.2
TCGA-FJ-A871	4.156	0.656	-2.584	-1.154	-2.505	0.456	-1.628	-1.672	-0.03	0.371	-2.479	-0.846	-1.288	-0.247	-0.655	-1.707	0.006	1.132	-1.96	-3.184	-0.685	1.571	-0.138	Glycosylation.Cluster.1
TCGA-DK-A3X2	3.847	1.856	-3.164	-2.824	-2.16	0.911	-2.435	-1.939	-0.851	0.512	-2.124	-0.331	-1.39	-1.095	-0.683	-0.644	0.485	-0.104	-0.599	-2.557	-0.891	1.775	0.107	Glycosylation.Cluster.1
TCGA-GC-A3YS	4.375	1.494	-2.849	1.101	-0.961	1.672	-0.642	0.308	-0.948	-0.132	-0.048	-1.237	-0.256	-0.132	-0.266	1.059	0.05	0.696	-1.427	-1.943	-0.184	0.398	2.132	Glycosylation.Cluster.2
TCGA-G2-AA3C	4.85	0.952	-0.386	-1.308	0.611	2.869	-0.287	0.746	-0.41	0.034	0.18	0.823	0.134	-1.215	0.992	0.306	0.432	1.28	-0.996	-2.424	1.647	3.459	2.34	Glycosylation.Cluster.2
TCGA-ZF-A9RN	4.77	1.599	0.176	0.507	0.564	1.947	2.407	1.474	0.244	-1.164	-0.134	-1.421	0.922	-1.289	1.267	-0.667	-1.173	-0.152	-1.457	-2.58	-0.675	2.245	-0.369	Glycosylation.Cluster.2
TCGA-PQ-A6FN	4.159	1.595	-2.931	0.906	-1.003	0.448	-0.259	-0.815	0.551	-1.346	-1.153	1.261	-0.63	0.456	-0.56	1.194	-0.549	0.358	0.205	-1.082	0.67	0.562	2.211	Glycosylation.Cluster.1
TCGA-LC-A66R	4.103	2.007	1.275	2.807	2.998	2.719	3.763	2.195	2.152	0.838	0.48	-0.422	0.626	-1.181	0.35	-1.006	1.8	0.265	-0.314	-0.653	-1.594	0.208	-1.15	Glycosylation.Cluster.2
TCGA-DK-A6AW	3.555	2.32	-3.304	-0.721	-0.092	-0.383	0.879	-1.643	-1.372	0.904	1.129	-2.195	-0.813	-2.357	1.174	0.683	-0.799	1.144	-0.558	-2.978	-0.426	0.566	-0.269	Glycosylation.Cluster.1
TCGA-4Z-AA82	3.878	1.416	-2.109	-0.339	-0.418	-0.378	-1.037	-0.922	0.497	1.167	-0.758	0.379	-0.719	0.417	0.537	-0.236	-0.811	1.038	-1.141	-0.214	0.148	0.549	0.147	Glycosylation.Cluster.2
TCGA-BT-A20V	4.342	1.59	-3.986	-0.759	1.428	2.053	1.032	-0.471	-1.075	1.657	0.963	-0.831	-1.266	-0.201	-0.557	0.098	0.741	1.059	-0.496	-1.597	-0.833	-0.571	2.092	Glycosylation.Cluster.2
TCGA-BT-A20O	4.905	2.733	-1.895	3.773	3.163	4.07	4.36	3.35	3.087	-0.628	-1.18	-0.484	-1.346	-0.639	1.315	1.044	1.171	0.432	-1.061	-2.085	0.084	3.46	0.672	Glycosylation.Cluster.2
TCGA-BL-A13I	4.359	1.195	0.887	-0.191	-0.656	3.596	1.099	-0.568	0.85	-0.659	0.87	-0.307	-0.595	0.591	0.564	0.549	1.276	-1.448	0.685	-0.456	-0.091	2.432	0.816	Glycosylation.Cluster.2
TCGA-BL-A3JM	3.621	0.674	-3.948	-1.146	-1.323	0.497	-0.426	-0.523	-1.363	-0.915	-3.531	-0.256	-1.506	0.564	-1.13	-1.522	-1.21	1.319	-2.017	-2.638	-0.208	0.057	-0.429	Glycosylation.Cluster.2
TCGA-ZF-A9RF	4.32	1.379	-2.385	1.26	1.735	3.851	2.855	1.529	1.301	-0.241	-1.486	-0.436	-0.005	-0.026	-0.399	-0.59	-1.211	-0.526	-1.265	-2.271	0.048	0.982	0.918	Glycosylation.Cluster.2
TCGA-FD-A3N5	4.102	1.416	-2.987	0.713	0.197	1.491	1.497	1.26	1.116	-1.331	0.202	-0.005	-1.373	0.699	0.254	-0.263	-1.427	-0.959	-0.467	-1.55	-1.152	-0.241	2.13	Glycosylation.Cluster.2
TCGA-GD-A3OS	4.624	3.123	-1.473	-0.334	-0.333	0.963	-0.36	-1.345	0.177	0.34	0.994	-1.429	-1.471	-0.75	-0.786	-0.398	-0.95	-0.728	-1.516	-1.854	-0.753	4.648	-0.253	Glycosylation.Cluster.2
TCGA-ZF-AA53	4.868	2.365	0.372	1.668	1.496	3.21	3.178	1.912	1.635	-0.038	0.453	1.198	-0.666	0.315	-0.353	1.317	-0.63	-0.291	-0.043	-1.693	-0.338	-0.493	-0.653	Glycosylation.Cluster.2
TCGA-C4-A0F7	3.896	2.56	-1.767	-1.326	-0.554	0.917	-2.011	-1.126	-1.218	-1.19	1.781	-0.868	1.294	-0.571	1.237	0.174	-1.375	0.309	-1.395	-2.162	-0.807	2.907	0.253	Glycosylation.Cluster.1
TCGA-DK-AA6S	4.348	0.827	-1.087	1.957	1.742	2.209	3.118	2.287	0.682	0.122	0.01	0.404	-1.1	-1.077	-1.119	-0.332	0.712	0.508	-0.868	-2.818	0.816	1.389	-0.407	Glycosylation.Cluster.2
TCGA-XF-A8HD	3.921	1.663	0.093	2.589	1.649	3.106	3.393	2.495	2.413	0.298	-0.632	0.566	-1.155	-0.693	-0.916	-0.527	-0.04	0.237	-0.642	0.43	-0.693	-0.116	0.721	Glycosylation.Cluster.2
TCGA-XF-A9T5	4.395	1.953	-1.229	3.167	1.64	2.931	3.234	1.963	2.279	-0.973	-2.027	0.328	-1.403	-0.352	-0.228	0.507	0.792	1.278	1.261	-0.265	0.27	1.118	0.292	Glycosylation.Cluster.1
TCGA-GV-A3JZ	4.538	0.397	-4.283	0.973	-1.148	0.617	-0.576	-0.976	1.139	-0.316	0.718	-1.452	0.216	-0.351	-0.864	0.692	0.976	0.991	-2.226	-3.334	-1.45	2.582	-0.796	Glycosylation.Cluster.2
TCGA-BT-A20U	3.653	1.607	-2.31	-0.16	-0.533	-0.477	-1.42	-1.318	0.237	0.931	1.192	0.149	0.321	-0.091	-0.396	-1.311	-0.412	0.497	-0.097	-1.927	-0.533	2.038	1.004	Glycosylation.Cluster.2
TCGA-4Z-AA84	4.549	3.454	-2.754	-0.389	-0.586	-0.891	-0.157	-0.677	0.68	0.587	0.298	-1.481	0.5	-1.518	0.542	0.021	1.101	1.117	-1.558	-1.789	-0.662	-1.015	-1.652	Glycosylation.Cluster.1
TCGA-XF-AAMT	4.202	2.125	-3.731	-1.093	0.853	0.718	-1.392	-0.121	-0.065	-0.192	0.676	0.758	0.866	-0.546	-0.013	0.493	-0.653	1.058	-0.831	-1.963	0.121	-0.038	1.236	Glycosylation.Cluster.2
TCGA-GC-A3WC	4.269	1.429	-0.178	3.68	2.391	3.083	3.82	2.4	1.862	0.772	0.318	0.07	-0.724	0.52	0.732	-1.478	2.115	0.302	-0.59	-2.189	0.796	-0.838	0.323	Glycosylation.Cluster.2
TCGA-FD-A43Y	4.804	2.21	-2.388	0.297	0.833	1.359	2.15	2.126	-0.201	1.275	-0.895	-1.27	-0.539	1.159	-0.205	0.381	-0.868	-0.989	-0.061	-1.414	1.07	1.539	1.086	Glycosylation.Cluster.2
TCGA-ZF-AA5N	4.669	2.006	-3.034	-1.462	-1.201	-0.311	-1.053	0.352	-1.253	-0.367	-0.95	-0.636	-0.168	-0.437	0.318	1.068	-0.95	1.328	-0.938	-2.548	-1.06	-0.224	-0.604	Glycosylation.Cluster.1
TCGA-XF-A9T2	4.355	0.813	-2.647	0.324	-1.914	-0.126	-0.689	-1.864	-0.875	-1.252	-2.049	-1.08	-1.391	-0.025	0.113	0.051	0.37	0.149	-1.764	-3.17	-1.031	2.277	-1.209	Glycosylation.Cluster.1
TCGA-2F-A9KT	3.936	2.383	-0.797	0.254	-1.153	-0.396	-0.259	-0.69	-0.894	1.248	-0.268	0.365	-0.162	-1.477	0.963	-0.382	0.174	0.779	-1.707	-2.683	-0.212	3.497	-1.31	Glycosylation.Cluster.1
TCGA-UY-A9PB	4.186	2.179	-1.664	2.648	2.308	3.387	3.641	2.624	1.469	1.291	1.245	0.168	1.096	-0.144	-0.604	0.069	1.034	0.823	-0.892	-1.477	0.36	1.727	-0.285	Glycosylation.Cluster.2
TCGA-XF-AAN3	4.325	0.642	-3.759	0.126	0.476	0.141	0.62	0.546	0.681	0.839	0.458	1.15	0.852	-0.261	-0.388	-0.102	-1.024	1.349	1.103	-0.643	1.193	-0.151	-0.118	Glycosylation.Cluster.1
TCGA-K4-A5RH	4.692	0.884	-1.579	3.311	3.411	3.998	4.909	3.098	2.252	0.933	0.312	0.237	0.872	0.781	-0.256	0.18	2.169	-0.062	-0.599	-1.09	0.089	2.979	0.799	Glycosylation.Cluster.2
TCGA-HQ-A2OE	3.85	0.785	-2.832	0.677	0.517	-1.306	0.622	-0.034	0.713	-0.028	-1.111	-0.893	-0.26	-0.457	0.762	0.554	-0.817	0.375	-0.122	-1.785	-0.804	-0.093	-0.928	Glycosylation.Cluster.1
TCGA-DK-AA6T	3.414	2.26	-0.541	3.003	0.198	2.196	0.826	1.158	3.059	1.09	-4.064	-0.121	-1.213	-0.727	0.42	0.031	-0.574	0.693	1.563	-0.315	2.026	1.955	0.454	Glycosylation.Cluster.1
TCGA-FD-A5BS	4.735	1.716	-0.742	4.557	4.012	4.018	4.889	3.603	3.33	1.231	-0.067	-0.417	-0.615	1.307	2.459	0.356	2.096	1.287	-0.174	1.097	1.635	3.252	1.034	Glycosylation.Cluster.2
TCGA-FD-A3SN	4.775	2.205	-4.202	0.77	0.641	1.632	1.952	0.469	0.249	1.208	-1.448	1.056	0.35	0.037	0.677	-0.51	0.457	-1.422	-0.083	-1.043	0.07	-0.525	0.19	Glycosylation.Cluster.2
TCGA-XF-A9SM	4.727	3.173	-2.264	3.246	2.378	3.314	4.113	2.911	2.615	-0.812	1.077	0.209	0.423	0.101	0.014	-0.011	0.849	0.66	-1.109	-2.103	0.039	2.397	0.597	Glycosylation.Cluster.2
TCGA-FD-A6TB	4.005	0.837	0.796	4.465	1.5	2.902	2.831	1.27	2.819	0.437	0.08	0.379	0.794	-0.715	1.43	-1.395	1.928	1.607	-0.329	-1.393	1.609	0.322	-0.825	Glycosylation.Cluster.2
TCGA-UY-A78L	4.015	1.603	0.067	-0.92	-0.856	0.831	-1.406	0.374	0.111	-1.424	-0.028	-1.356	-0.206	0.807	0.474	-0.236	-1.383	-1.452	-1.346	-1.415	-1.816	1.241	-2.205	Glycosylation.Cluster.2
TCGA-FD-A3B6	4.711	1.893	-0.612	1.667	0.582	3.022	2.641	1.874	1.078	-0.19	2.182	0.139	-0.066	-1.048	1.152	-1.001	0.881	1.323	-1.208	-2.375	0.176	1.605	0.576	Glycosylation.Cluster.2
TCGA-SY-A9G0	4.015	0.405	-1.974	2.005	-0.151	1.425	-1.364	-0.942	0.985	0.641	0.155	1.052	-1.228	-0.094	0.344	-0.621	1.618	0.74	-0.755	-2.219	1.318	-0.343	0.123	Glycosylation.Cluster.2
TCGA-FD-A3B8	4.977	2.645	-1.791	4.231	3.014	3.842	4.181	2.95	2.818	0.734	3.025	-0.448	0.319	0.814	1.567	-1.05	1.993	0.85	0.249	-0.656	0.872	0.509	-0.678	Glycosylation.Cluster.2
TCGA-FD-A62N	4.638	2.13	-1.121	4.811	3.627	4.069	5.071	3.377	3.597	1.415	-1.265	1.011	-0.109	0.352	1.016	-1.474	3.086	1.01	-0.479	0.585	0.781	1.709	0.676	Glycosylation.Cluster.2
TCGA-GU-AATQ	4.261	0.898	-3.277	-0.3	-0.03	-0.066	0.733	0.028	-1.183	-1.232	0.094	-0.213	-0.833	-0.033	0.342	-0.742	0.495	-1.314	-0.61	-2.38	-0.223	2.179	-0.098	Glycosylation.Cluster.1
TCGA-FD-A6TD	4.112	2.4	-0.231	1.692	1.707	2.676	2.386	1.08	0.587	0.455	1.904	0.785	-1.49	0.799	1.228	-0.584	1.465	-0.107	1.132	-0.385	0.327	1.096	-0.709	Glycosylation.Cluster.2
TCGA-FD-A62S	4.611	2.281	-2.441	0.252	0.636	0.831	0.365	0.185	-0.553	-0.317	-0.485	1.271	-0.237	0.017	0.936	-1.296	1	-0.735	0.606	-0.476	0.35	1.603	-0.53	Glycosylation.Cluster.2
TCGA-FD-A6TK	4.694	0.679	1.097	2.902	1.296	2.845	2.913	1.907	2.378	0.15	0.657	1.273	-1.232	0.101	-0.597	-0.42	0.566	0.436	-0.519	-1.437	0.69	-0.418	-0.491	Glycosylation.Cluster.2
TCGA-5N-A9KI	4.14	1.076	-4.511	0.34	-0.013	0.71	-0.463	-0.15	-0.193	1.035	-0.131	0.962	0.13	-0.233	0.817	-0.663	2.277	-1.411	1.228	1.003	0.354	-1.379	-0.678	Glycosylation.Cluster.2
TCGA-DK-A1AB	4.715	1.475	-3.964	0.052	3.112	0.838	2.499	2.145	-1.496	0.349	-0.418	-0.291	-0.063	-1.144	0.749	-0.364	1.299	-1.49	-0.82	-1.845	0.681	-0.345	0.153	Glycosylation.Cluster.2
TCGA-BT-A42E	4.668	3.142	-0.449	1.952	2.484	3.462	3.496	2.413	1.396	-0.384	1.641	0.896	-0.588	-1.127	0.324	0.203	0.207	0.042	-0.787	-1.944	-0.192	0.788	0.132	Glycosylation.Cluster.1
TCGA-K4-A5RI	3.295	1.033	-3.681	-0.485	-1.511	-0.068	-0.584	-1.594	-1.553	0.488	-1.364	-0.003	-0.998	-0.097	0.224	-0.529	-1.202	0.194	-1.195	-2.674	1.058	1.275	2.179	Glycosylation.Cluster.1
TCGA-DK-A2HX	3.807	1.86	-3.334	0.742	-0.454	-0.358	-0.597	-1.172	0.48	-0.764	0.951	1.121	0.052	-0.269	-0.448	-0.874	1.2	0.932	-1.077	-0.318	-0.094	0.835	0.168	Glycosylation.Cluster.2
TCGA-4Z-AA7M	3.711	1.252	-1.207	0.904	-2.21	-0.64	-0.414	-1.255	-0.032	0.772	-1.492	-0.535	-0.864	-0.927	0.876	-1.291	0.651	-0.263	-1.597	-2.424	-1.269	0.901	-2.161	Glycosylation.Cluster.2
TCGA-DK-A2I4	4.63	2.212	-1.946	3.727	2.353	3.72	3.781	2.78	2.833	0.415	0.542	1.234	-0.314	1.36	0.591	0.192	1.358	0.628	0.04	-0.555	0.171	1.767	0.604	Glycosylation.Cluster.2
TCGA-XF-AAMR	3.915	0.853	-3.539	-0.922	-1.236	0.125	-0.559	-2.231	-0.946	-0.068	-0.662	-0.364	-0.843	-0.263	-0.612	-1.061	1.031	0.341	-1.35	-2.876	1.289	-0.004	0.153	Glycosylation.Cluster.2
TCGA-XF-A9SK	4.127	1.753	-2.399	1.234	0.047	2.005	1.247	-0.243	-0.018	1.163	0.233	1.218	-1.08	-0.627	-0.647	-0.563	0.913	0.657	-0.41	-2.289	0.444	-0.315	0.284	Glycosylation.Cluster.2
TCGA-ZF-AA5P	4.428	2.413	-1.501	1.485	0.532	1.175	0.016	-0.877	0.328	0.956	2.743	1.231	0.634	-0.311	1.884	-0.179	1.242	-0.313	0.676	-0.602	0.544	0.131	1.038	Glycosylation.Cluster.2
TCGA-ZF-AA56	4.097	2.596	-3.728	-0.202	0.632	0.185	0.007	-0.996	-1.334	0.21	1.117	0.967	0.95	0.014	0.838	-0.272	0.604	0.041	-0.05	-1.443	0.136	0.786	0.793	Glycosylation.Cluster.2
TCGA-XF-A9SZ	4.533	1.948	-2.074	0.161	0.399	2.011	-0.9	-1.181	1.143	0.121	1.705	-0.155	1.236	0.309	0.633	0.972	-0.569	-1.448	-0.627	-1.262	0.154	0.656	0.712	Glycosylation.Cluster.2
TCGA-CU-A72E	3.537	0.687	-1.292	-0.08	0.268	-0.555	-0.264	-0.812	0.477	1.156	-1.477	-0.503	-0.379	-1.236	-0.633	1.252	-0.883	1.058	-0.616	-2.071	1.034	2.873	-1.314	Glycosylation.Cluster.1
TCGA-CF-A1HS	4.835	2.034	-3.977	-0.73	-0.568	1.047	0.071	-0.633	-0.25	0.731	-0.636	0.512	-0.806	1.003	-0.232	-0.496	1.063	-1.342	-0.067	-0.693	-0.671	0.449	1.008	Glycosylation.Cluster.1
TCGA-XF-A9T6	3.905	1.933	-3.385	0.313	-0.731	-0.045	-0.209	-1.435	0.593	-0.469	-0.969	0.026	0.092	0.011	0.505	0.373	-0.013	-1.314	0.539	-0.04	-0.479	-1.252	1.151	Glycosylation.Cluster.1
TCGA-BT-A42F	4.141	1.626	-0.441	2.868	2.039	3.082	3.146	1.878	2.249	-0.738	2.41	0.847	0.796	0.7	1.652	0.347	-0.122	0.82	1.186	-0.127	1.77	1.258	1.36	Glycosylation.Cluster.1
TCGA-C4-A0F0	4.311	1.998	-3.791	1.097	-0.657	1.774	1.162	0.331	1.388	-0.39	1.383	-1.314	-0.151	-1.276	-0.885	0.398	-0.681	-1.368	0.416	-0.963	-1.063	0.235	2.129	Glycosylation.Cluster.2
TCGA-KQ-A41S	4.737	-2.449	-4.22	0.612	0.832	-0.648	0.792	-0.735	0.448	-0.52	-1.335	0.575	-1.096	-0.859	-0.406	-0.77	0.43	1.182	-1.801	-2.834	-0.454	1.883	0.548	Glycosylation.Cluster.2
TCGA-4Z-AA7W	4.685	1.086	-1.4	4.193	3.04	3.501	4.592	3.068	2.985	0.465	-0.569	1.143	-1.17	0.02	0.199	1.381	1.158	2.062	-0.745	0.274	1.522	1.559	1.14	Glycosylation.Cluster.1
TCGA-XF-A9SL	4.098	0.942	0.969	2.649	1.058	1.349	-0.636	0.5	1.393	0.726	0.193	1.103	-1.156	-0.438	0.603	-0.048	1.86	1.29	0.448	-1.067	0.838	1.326	0.032	Glycosylation.Cluster.2
TCGA-ZF-AA5H	4.466	1.506	-0.403	2.694	1.163	2.094	2.804	2.375	2.037	0.164	-0.963	-0.394	-0.25	-1.081	-0.775	0.041	0.254	0.435	1.073	-0.049	-0.471	0.218	-0.36	Glycosylation.Cluster.2
TCGA-G2-A2EF	4.555	2.417	-1.284	1.762	2.672	3.668	3.696	2.303	2.014	0.896	0.048	-0.643	-1.548	0.215	-0.888	0.007	-0.397	-1.314	-1.862	-2.333	-1.511	-1.342	1.31	Glycosylation.Cluster.2
TCGA-XF-A9SI	4.801	1.825	-1.568	4.465	3.904	3.138	4.297	3.163	3.195	0.119	-1.761	-0.009	-1.511	-0.699	2.237	0.374	2.294	1.34	-0.775	-1.459	1.132	2.39	0.645	Glycosylation.Cluster.2
TCGA-SY-A9G5	4.15	0.026	1.044	2.32	1.192	2.736	2.667	1.918	1.94	-0.399	-0.13	-1.314	-0.857	-0.215	-0.054	-0.613	-0.613	1.049	1.194	-1.296	1.249	1.908	-0.224	Glycosylation.Cluster.2
TCGA-K4-A54R	4.761	0.609	-0.031	3.034	1.232	2.878	3.18	1.438	2.277	1.256	0.981	0.843	0.112	-0.438	-0.738	-0.316	0.321	0.565	0.281	-0.36	-0.017	-1.223	0.63	Glycosylation.Cluster.1
TCGA-BT-A3PK	4.934	1.565	-2.021	-0.331	1.938	0.244	1.499	1.259	-1.288	-0.963	1.959	-0.437	-0.298	-0.173	1.084	0.151	-0.276	-0.26	0.555	-0.479	-0.372	2.302	-0.873	Glycosylation.Cluster.2
TCGA-GU-AATO	3.718	0.887	-1.438	2.026	0.457	1.555	1.535	0.388	1.226	-0.254	0.772	0.975	-0.704	0.004	0.035	-0.371	1.564	-0.366	0.066	-1.002	0.79	-1.494	1.239	Glycosylation.Cluster.2
TCGA-E7-A7DV	4.447	1.449	0.507	1.127	0.18	3.774	2.027	0.903	1.916	0.687	0.818	-0.706	-0.247	1.322	-0.617	-0.037	1.153	-0.681	-1.775	-2.182	0.172	0.923	0.886	Glycosylation.Cluster.2
TCGA-XF-AAMW	4.862	3.241	-4.013	0.381	1.394	0.004	1.103	0.831	-1.092	0.427	2.679	-0.455	-0.307	0.181	-0.579	-0.65	0.209	0.652	0.09	-1.758	-0.264	-0.079	0.787	Glycosylation.Cluster.2
TCGA-FD-A43N	4.574	0.183	-3.282	0.083	-1.026	0.685	-0.141	0.796	0.753	0.1	1.086	-1.413	0.672	0.168	-0.541	0.573	0.141	0.999	-0.785	-1.366	0.481	-0.441	1.588	Glycosylation.Cluster.1
TCGA-FD-A3SR	3.896	1.35	-3.788	0.602	0.421	0.737	1.071	0.992	-0.159	1.308	-1.622	-0.465	-0.894	-1.782	-0.743	-0.925	1.176	1.211	-0.71	-1.623	0.779	-0.205	-1.175	Glycosylation.Cluster.2
TCGA-ZF-A9R7	3.602	2.091	-0.619	3.118	3.128	3.083	4.433	3.09	1.27	0.815	-0.83	0.071	-0.441	-2.699	-0.389	-1.034	1.448	0.756	0.607	-0.336	1.549	1.583	0.518	Glycosylation.Cluster.1
TCGA-4Z-AA81	3.727	1.171	-0.47	-0.094	0.742	1.55	1.822	1.095	-0.036	1.267	-0.446	-0.667	-0.572	-1.385	-0.327	-0.48	-0.447	-0.828	-0.505	-0.039	-0.219	-0.629	1.102	Glycosylation.Cluster.1
TCGA-E7-A541	3.67	1.464	0.413	0.614	-0.309	1.996	1.587	0.553	0.765	-1.434	0.57	0.567	-0.559	-0.382	0.965	-0.319	-1.088	-0.133	-0.3	-1.879	-0.209	-0.218	-0.095	Glycosylation.Cluster.1
TCGA-DK-A3IU	4.463	1.693	-1.914	5.043	2.346	3.454	4.218	3.014	3.654	0.396	-2.192	0.656	-1.332	-0.411	0.683	0.479	1.679	1.809	-0.071	-0.432	0.287	0.234	0.56	Glycosylation.Cluster.2
TCGA-ZF-AA58	4.778	3.952	-1.723	3.468	3.094	4.229	4.128	2.791	2.603	0.028	2.454	-0.573	-0.683	-1.319	1.34	0.103	1.132	0.586	-0.252	-1.591	-0.007	2.23	-0.382	Glycosylation.Cluster.2
TCGA-FD-A62P	5.22	-0.168	-2.671	1.67	-0.068	2.2	1.478	0.538	1.257	-0.31	-0.972	-1.302	1.053	-0.102	-0.497	-0.338	-0.231	0.23	0.362	-1.453	1.708	0.298	-0.111	Glycosylation.Cluster.2
TCGA-ZF-A9RC	3.928	0.395	0.18	0.648	-1.849	-0.591	-1.366	-1.643	1.245	-0.916	-1.556	1.138	-0.389	-0.724	-1.398	-1.183	1.265	1.222	-1.304	-2.781	0.476	2.931	-0.12	Glycosylation.Cluster.2
TCGA-4Z-AA83	4.245	2.39	-3.453	-0.664	-0.287	0.792	-0.042	-0.631	0.054	-1.481	-0.022	-1.689	-0.269	-0.892	-0.924	-1.419	-0.737	-1.293	-0.779	0.421	0.506	1.977	1.041	Glycosylation.Cluster.1
TCGA-CF-A8HX	3.065	2.175	-0.264	-1.381	-2.027	1.042	-1.999	-2.009	0.163	1.316	-0.288	-0.764	-0.655	-1.334	0.414	0.201	0.416	0.489	1.109	-1.249	0.47	3.216	-1.665	Glycosylation.Cluster.1
TCGA-XF-AAME	4.518	1.138	1.47	3.063	0.299	2.253	0.593	-1.47	1.946	0.838	2.677	1.334	-1.145	0.417	2.051	-0.18	1.97	1.061	-0.386	0.936	0.9	0.9	0.677	Glycosylation.Cluster.2
TCGA-FT-A3EE	4.011	1.14	-4.101	0.02	-0.19	-1.409	-1.222	-1.731	-1.258	-1.364	0.81	-0.993	0.039	-0.511	-1.093	1.035	-0.86	0.495	-0.839	-0.438	-0.818	-0.878	-2.337	Glycosylation.Cluster.1
TCGA-DK-AA6W	3.943	3.412	-2.716	-0.226	0.886	0.145	-1.257	-0.781	0.283	0.341	-2.411	-0.032	-1.58	-2.255	0.839	-0.838	1.015	0.327	-0.617	-2.364	-0.326	1.038	-1.646	Glycosylation.Cluster.1
TCGA-DK-A1A5	4.109	1.039	-2.742	-0.976	-0.277	0.076	0.505	0.958	-0.883	1.074	-1.572	0.297	-0.564	-0.813	-1.356	-0.957	1.06	1.364	-0.096	-1.632	0.192	0.971	2.04	Glycosylation.Cluster.2
TCGA-DK-A3IN	4.093	2.318	-5.007	-0.241	-1.022	1.567	0.136	-1.254	-0.038	-0.345	-1.37	1.229	0.074	0.174	-0.407	0.264	-0.049	-1.504	-1.621	-1.354	0.328	0.402	1.594	Glycosylation.Cluster.2
TCGA-FD-A3SQ	4.056	1.127	-4.147	0.481	-1.208	0.867	-0.971	0.464	-0.409	0.982	-0.324	-0.909	-0.554	0.256	-0.835	-0.023	1.27	-0.618	-1.005	-2.397	1.223	-0.57	0.874	Glycosylation.Cluster.2
TCGA-GV-A3JX	4.137	0.193	-4.026	-0.225	1.992	1.449	1.908	1.466	-0.791	0.131	0.453	0.511	-1.551	0.704	-0.186	-0.889	0.097	-1.2	-1.982	-2.371	-0.764	-1.448	-0.964	Glycosylation.Cluster.2
TCGA-BT-A20J	4.062	2.637	-0.467	2.456	1.928	2.889	2.531	1.556	1.024	-0.243	0.554	-0.651	0.518	-0.972	1.276	0.016	0.61	0.622	-0.586	-1.272	0.141	1.553	-0.105	Glycosylation.Cluster.2
TCGA-BT-A20R	4.439	1.438	-4.988	-1.154	1.01	0.704	1.18	-0.057	-0.51	-0.044	-0.876	0.445	-1.297	-0.17	0.582	-0.102	0.582	0.21	-0.89	-1.715	0.191	-0.461	-0.031	Glycosylation.Cluster.2
TCGA-FJ-A3Z7	4.257	1.924	-3.452	-0.176	-0.065	1.906	0.646	-1.298	-0.844	1.185	3.314	-1.438	0.396	-0.897	0.26	-0.223	-0.815	-0.694	-0.737	-2.044	-2.031	-0.578	2.078	Glycosylation.Cluster.1
TCGA-C4-A0EZ	3.668	-0.427	-0.978	-1.548	-1.673	0.549	-0.538	-0.118	-0.373	0.546	-1.513	-0.686	-1.876	-0.133	1.074	-1.414	0.154	-0.43	-1.128	-2.339	0.439	3.477	-0.084	Glycosylation.Cluster.1
TCGA-DK-AA6X	3.713	1.768	-3.066	0.283	-1.221	0.372	-1.005	0.803	-0.69	0.762	0.364	1.171	0.903	0.263	-1.111	-0.144	1.14	-0.686	0.526	-0.339	0.846	-0.449	-0.837	Glycosylation.Cluster.2
TCGA-DK-A1A3	4.058	2.421	-3.735	0.715	0.436	0.237	0.848	1.193	-0.609	-0.68	0.04	-1.379	-1.237	-0.607	-0.932	-0.972	0.971	-0.846	-1.432	0.519	0.778	-1.778	1.089	Glycosylation.Cluster.2
TCGA-CF-A8HY	3.674	0.691	-1.641	-0.863	-1.406	-1.42	-1.075	-2.315	0.04	-1.442	-1.232	-0.937	-0.975	-0.98	0.984	-0.057	-1.252	0.691	0.72	-1.242	-0.287	3.06	-0.606	Glycosylation.Cluster.1
TCGA-HQ-A2OF	2.707	2.826	-4.557	-3.214	0.309	-1.168	-1.474	-1.303	-1.912	0.208	-0.689	-1.841	-0.918	-0.771	0.414	0.527	-0.391	-1.203	-1.589	-1.775	-2.468	3.447	2.37	Glycosylation.Cluster.1
TCGA-ZF-AA52	4.2	0.769	-3.659	1.199	-0.512	3.412	1.474	0.881	1.869	1.079	2.281	-1.098	-1.499	-0.332	0.317	0.072	1.197	1.017	-1.098	0.132	0.808	-0.866	0.954	Glycosylation.Cluster.2
TCGA-YF-AA3L	3.011	3.209	-1.107	0.367	-0.902	0.528	-1.363	-1.392	-0.149	0.757	-3.441	-0.621	-1.705	-0.366	0.974	0.386	-0.397	1.222	-0.217	-1.776	0.551	1.084	0.071	Glycosylation.Cluster.1
TCGA-XF-A9SU	3.971	1.617	-1.088	2.154	-0.331	1.021	0.405	0.268	1.547	-0.309	-0.34	-0.98	0.261	0.474	-0.183	0.481	0.522	-0.349	0.748	-1.317	1.39	1.722	2.173	Glycosylation.Cluster.1
TCGA-E5-A2PC	4.159	1.246	-3.814	-0.708	0.252	0.334	0.695	0.848	-0.877	0.218	0.001	-0.52	-0.419	-0.369	1.109	0.923	1.126	-0.378	-0.794	-2.315	-0.563	1.944	2.817	Glycosylation.Cluster.1
TCGA-DK-AA6L	3.679	1.12	-3.864	-1.435	-1.434	1.463	-0.956	-1.264	-1.008	-1.383	0.055	-0.5	-0.634	-0.919	1.217	0.246	-0.687	-1.351	0.494	0.137	-0.459	0.114	1.646	Glycosylation.Cluster.1
TCGA-GC-A3I6	4.317	1.823	-2.9	-0.05	1.776	0.714	1.797	0.493	-0.951	0.118	-0.178	-1.38	-0.322	-1.383	-1.187	-0.892	1.099	-1.286	0.069	-0.773	-0.302	0.66	1.478	Glycosylation.Cluster.2
TCGA-GV-A40G	3.073	1.805	-1.333	-1.404	-0.248	-1.45	-0.801	-1.422	-1.182	0.306	-0.75	-1.817	-1.179	-1.23	0.919	0.241	-0.726	0.905	-0.49	-2.239	-2.172	3.833	-0.666	Glycosylation.Cluster.1
TCGA-XF-AAN2	4.128	1.771	-1.555	0.439	1.237	1.704	2.521	2.084	0.299	-1.522	-1.256	-1.06	-0.143	-1.311	0.704	-0.552	-0.852	-0.218	-1.052	-2.253	-0.821	-0.84	0.257	Glycosylation.Cluster.2
TCGA-UY-A9PE	3.815	3.599	-2.14	-0.643	-0.336	-0.576	0.786	0.541	-0.418	-1.317	-2.7	-0.208	-0.863	-1.118	1.082	-0.945	-1.45	-1.228	-0.521	-0.524	0.715	-0.49	-1.305	Glycosylation.Cluster.1
TCGA-FT-A61P	4.515	1.203	-1.478	1.702	0.975	2.548	2.306	1.317	1.012	0.405	0.161	1.15	0.518	-0.122	-0.483	-0.455	0.698	-0.185	-0.42	-2.169	0.14	-0.053	-0.607	Glycosylation.Cluster.2
TCGA-BL-A0C8	3.29	2.36	-6.472	-3.406	-3.393	-0.928	-2.617	-1.454	-1.588	-0.829	-2.963	-2.528	-0.978	-1.944	0.179	-2	-1.036	0.46	-1.556	-0.73	-1.943	0.569	-2.894	Glycosylation.Cluster.1
TCGA-DK-AA71	3.022	2.963	-2.939	-1.431	0.665	0.937	0.819	0.627	-1.342	1.143	-2.551	-0.591	-1.205	-0.827	-0.274	-1.244	-0.47	1.321	-1.462	-0.861	-0.336	1.979	0.468	Glycosylation.Cluster.1
TCGA-FD-A5BZ	4.089	2.564	-2.551	0.358	0.565	0.422	-1.344	0.686	1.01	-0.964	-0.466	0.828	-1.227	-0.753	-0.756	-1.206	0.383	1.429	-2.212	-3.1	0.513	2.448	0.145	Glycosylation.Cluster.2
TCGA-G2-A2EK	3.476	0.593	-2.69	0.618	-0.074	1.107	-0.57	-1.023	-0.881	-1.032	-2.848	-1.56	-1.022	-1.757	-1.086	-0.49	2.036	0.395	0.336	-1.373	1.319	2.402	-0.715	Glycosylation.Cluster.1
TCGA-FJ-A3ZE	4.101	3.575	0.574	-2.483	-3.115	-0.1	-2.464	-2.138	-1.165	-0.431	-0.832	-1.166	-1.282	-2.743	-0.548	-1.291	-0.804	0.862	-2.036	-2.052	-1.941	3.02	-1.516	Glycosylation.Cluster.1
TCGA-BL-A5ZZ	5.044	0.137	-3.506	-0.798	0.843	2.189	-1.251	-0.561	1.018	-0.238	3.587	1.208	-0.61	-1.012	1.65	-1.184	-1.3	0.04	-0.157	-2.126	-0.39	1.233	-0.562	Glycosylation.Cluster.2
TCGA-K4-A3WS	4.919	2.004	-3.869	3.585	1.325	2.001	2.079	1.473	2.242	0.148	0.94	-1.331	-0.729	0.206	1.171	-1.111	1.036	0.595	-0.675	0.01	0.609	0.903	-0.721	Glycosylation.Cluster.2
TCGA-BT-A2LB	4.269	1.984	-4.014	1.671	0.44	0.774	1.03	0.63	1.515	-1.134	-1.352	0.35	0.373	-0.027	-0.314	1.39	-0.154	-0.198	-0.97	-0.343	2.011	0.476	-0.311	Glycosylation.Cluster.2
TCGA-K4-A6FZ	4.825	3.377	-4.115	-0.228	2.261	0.996	1.736	0.731	-1.001	0.486	3.334	-1.633	-0.871	-0.459	0.026	0.153	1.156	-1.312	-0.299	-1.617	-0.831	-0.716	0.876	Glycosylation.Cluster.2
TCGA-UY-A78P	4.267	1.308	1.018	2.924	2.69	3.205	3.813	2.407	2.437	0.966	1.545	-0.449	1.143	-1.473	0.563	-1.515	1.179	-0.196	0.526	-0.975	0.789	0.19	-0.45	Glycosylation.Cluster.2
TCGA-DK-A6B5	4.18	1.336	-2.425	-0.484	0.11	1.059	0.257	-0.871	-1.485	-0.275	0.425	0.398	-0.014	-0.154	-1.463	0.675	0.312	0.105	-0.401	-1.787	0.704	1.109	1.298	Glycosylation.Cluster.2
TCGA-XF-A9T0	4.333	1.776	-3.578	1.08	-0.917	0.621	0.444	-0.027	0.624	1.286	0.793	1.086	-0.246	0.866	1.133	-0.651	-0.835	0.231	0.293	-1.226	0.776	-0.14	0.67	Glycosylation.Cluster.1
TCGA-ZF-AA4R	4.404	3.125	-0.357	-0.656	0.318	0.154	0.574	0.459	-0.761	-0.478	0.108	0.384	-1.069	-0.481	-0.366	0.285	-0.722	1.131	-0.983	-1.989	-0.145	-0.109	0.63	Glycosylation.Cluster.2
TCGA-GD-A6C6	3.177	1.266	-4.088	1.087	-2.082	0.625	0.467	-1.232	-0.901	-1.119	-0.423	0.715	-0.73	-0.752	-0.532	-1.395	1.125	-1.42	0.529	-0.541	0.22	2.041	0.103	Glycosylation.Cluster.1
TCGA-5N-A9KM	3.994	0.583	-2.811	-1.42	0.802	1.114	-0.928	1.19	-1.146	-0.619	-1.607	-0.235	-1.194	-1.29	-0.945	-0.847	-1.316	-1.139	-1.225	-2.391	0.259	-0.319	1.644	Glycosylation.Cluster.1
TCGA-XF-A9SP	3.739	1.16	-2.826	1.833	0.814	1.035	-0.418	0.991	2.1	-1.035	-2.232	-1.451	-1.385	0.513	-0.579	-1.203	0.739	-0.774	0.592	-0.721	1.453	-0.5	0.975	Glycosylation.Cluster.2
TCGA-2F-A9KR	3.182	1.656	-2.328	-0.441	0.393	-1.301	-0.372	-1.584	-0.256	-1.104	-0.67	-1.086	-1.163	-0.852	0.998	1.176	-0.588	1.26	-0.502	-1.952	-1.069	3.054	-1.051	Glycosylation.Cluster.1
TCGA-UY-A9PD	3.908	3.376	-0.471	1.069	0.859	0.265	-0.262	-0.925	1.527	-1.012	-0.65	-1.553	-1.017	-1.382	1.065	-1.082	-1.41	-0.738	-0.465	-1.613	0.945	1.262	-1.485	Glycosylation.Cluster.1
TCGA-BL-A13J	4.753	0.493	-1.544	1.003	-0.623	-1.351	-0.244	0.005	-1.139	0.534	-2.741	0.445	-1.692	-0.274	0.911	-1.344	-1.383	1.188	-0.981	-2.447	-0.181	1.009	0.661	Glycosylation.Cluster.1
TCGA-ZF-AA51	4.004	1.714	1.605	1.926	0.727	1.885	1.495	1.02	0.639	-0.407	0.789	-0.693	0.024	-1.177	-0.272	1.068	0.599	0.526	-1.352	-0.261	0.437	0.862	-0.766	Glycosylation.Cluster.1
TCGA-XF-A9T3	4.396	0.302	-3.611	2.15	0.739	1.675	2.133	1.769	1.363	-0.518	0.601	0.472	-0.202	0.445	-0.533	-0.532	0.557	-0.036	0.649	-0.926	0.07	-0.383	0.471	Glycosylation.Cluster.2
TCGA-E7-A5KE	3.746	1.006	-2.716	-2.78	-0.196	-0.588	-2.172	-1.253	-0.757	-0.669	-1.845	-2.111	-0.428	-2.762	0.924	1.057	1.161	-0.504	0.25	-1.232	-1.524	2.179	-1.455	Glycosylation.Cluster.1
TCGA-ZF-AA4U	3.621	0.6	-2.392	-1.77	0.507	-0.137	-0.455	-0.123	-1.53	0.218	-0.116	-3.118	-1.451	-2.777	0.261	0.113	-0.81	0.703	-0.539	-2.232	0.052	2.725	-0.52	Glycosylation.Cluster.1
TCGA-DK-A3WY	4.114	2.067	-0.717	4.878	0.814	2.772	3.011	1.872	3.192	-0.332	-1.434	0.146	-0.74	-0.163	0.965	0.613	1.269	2.116	1.282	0.091	0.883	2.946	-1.237	Glycosylation.Cluster.1
TCGA-ZF-A9R2	3.651	3.313	-1.869	-1.621	0.626	-0.767	-0.624	-1	-1.675	-1.264	1.017	-2.66	-1.283	-2.857	-0.111	-0.261	0.12	0.117	0.067	-2.204	-0.671	4.394	-1.409	Glycosylation.Cluster.1
TCGA-G2-A2EO	4.751	-0.102	0.214	2.372	0.178	2.022	2.258	1.084	2.114	-1.095	-0.78	1.023	-0.899	-0.15	-0.531	0.195	-1.145	0.484	-0.306	-1.269	-0.162	-0.73	0.669	Glycosylation.Cluster.2
TCGA-XF-AAMG	3.953	1.131	-2.36	-0.829	-0.864	-0.631	0.014	-0.03	0.409	-1.296	1.059	0.697	-0.232	-0.775	0.873	-1.179	0.047	0.748	-1.423	-2.726	-1.292	1.419	-1.827	Glycosylation.Cluster.2
TCGA-DK-A3IV	4.07	1.282	1.299	1.424	1.786	0.174	1.118	1.317	0.215	-1.507	-0.047	-0.701	-1.41	-0.89	-0.2	-0.002	1.397	0.167	0.017	-0.203	-0.632	0.515	0.428	Glycosylation.Cluster.2
TCGA-R3-A69X	4.33	2.098	-3.562	1.129	0.973	0.983	-1.148	0.768	0.446	-0.715	-0.931	-0.069	-0.915	-0.82	-0.544	-0.42	1.037	0.062	0.623	-0.335	0.513	2.128	1.72	Glycosylation.Cluster.2
TCGA-E7-A4IJ	3.748	1.729	-3.044	-0.52	-0.122	1.171	0.573	-0.75	-0.318	-1.143	-1.012	-1.448	-0.12	-1.684	-0.448	-0.665	-1.492	-0.491	-0.249	-1.685	0.721	1.166	-1.395	Glycosylation.Cluster.2
TCGA-4Z-AA7N	4.354	1.505	0.216	4.903	0.509	2.572	2.252	0.505	3.335	0.523	0.888	-0.713	-1.46	-0.818	1.233	1.342	2.129	2.318	-1.26	0.91	1.633	0.681	-2.233	Glycosylation.Cluster.1
TCGA-DK-A3IL	3.616	3.512	-2.362	0.687	-0.328	0.576	0.387	-0.807	-1.497	-0.306	-1.072	-1.239	-0.988	-1.243	0.689	-0.699	1.27	0.727	-1.416	-0.589	0.34	2.293	-0.187	Glycosylation.Cluster.1
TCGA-CF-A3MF	3.021	-0.4	-0.77	0.289	-1.862	1.142	-1.679	-2.323	1.091	-1.359	-1.933	-0.529	-1.013	-2.442	-1.174	0.828	0.746	1.022	0.504	-0.676	-1.892	1.112	0.094	Glycosylation.Cluster.1
TCGA-DK-A3IT	4.22	0.94	-2.317	1.514	0.42	-0.077	-1.394	0.926	0.971	-1.367	-0.852	-0.038	-0.278	-0.437	-0.73	-0.693	0.328	0.162	-0.056	-1.187	1.667	1.151	-2.078	Glycosylation.Cluster.2
TCGA-E7-A6MD	3.537	1.061	-2.472	1.36	0.438	0.341	-1.362	0.974	0.163	-0.615	-1.157	0.421	-0.984	-0.938	-0.03	-0.05	0.777	0.347	0.765	-0.715	1.83	1.193	0.859	Glycosylation.Cluster.1
TCGA-GV-A3QI	3.258	2.894	-2.272	-4.438	-1.811	-1.645	-2.991	-1.609	-2.428	-0.905	-3.48	-2.013	-0.833	-0.987	-0.749	-1.836	1.209	-1.188	-2.275	-2.723	-2.144	2.02	-0.153	Glycosylation.Cluster.2
TCGA-KQ-A41N	3.248	2.685	-3.151	0.665	-3.863	0.169	-2.108	-2.916	-0.96	-0.738	-1.178	-1.891	-1.615	-1.085	0.742	-0.626	-0.26	-1.247	0.114	-0.68	0.7	0.549	-0.162	Glycosylation.Cluster.1
TCGA-FD-A6TI	3.781	0.659	-4.495	-0.695	-0.056	0.644	1.145	-0.873	-0.537	-0.883	-1.213	-0.129	-0.993	-1.195	-1.197	-0.043	-0.507	-0.147	-1.487	-2.287	0.498	-0.399	0.631	Glycosylation.Cluster.1
TCGA-GU-A763	3.251	1.441	-1.61	0.442	-1.5	-1.371	-0.489	-0.89	0.161	-0.234	-2.403	-2.204	-0.156	-1.806	-0.079	-0.72	0.571	0.197	-0.677	-2.49	0.587	0.494	-0.63	Glycosylation.Cluster.1
TCGA-BT-A3PH	4.173	1.249	-2.183	-0.504	-0.405	-0.638	0.425	-0.422	0.812	0.803	-1.302	-0.604	-0.747	-1.242	0.044	-0.154	0.874	0.662	1.116	-0.463	-1.674	3.926	-1.756	Glycosylation.Cluster.1
TCGA-E7-A8O8	3.659	1.907	-2.615	-0.36	-0.482	-1.134	0.4	0.034	0.15	0.291	-2.705	-2.655	-1.585	-1.507	0.571	-0.504	1.011	1.237	-1.354	-0.885	-0.128	1.492	0.852	Glycosylation.Cluster.1
TCGA-GU-A42P	3.777	3.759	-3.595	-1.507	-0.96	0.938	-0.165	-0.934	0.11	0.392	-1.575	-2.084	-0.508	-1.531	-0.212	-1.063	1.119	0.13	-0.194	-1.05	-0.061	1.725	-0.237	Glycosylation.Cluster.1
TCGA-DK-A6AV	4.311	1.261	-2.168	1.186	1.218	-0.839	-0.764	-0.77	0.455	-1.505	-0.034	-0.94	-1.125	-1.412	-1.275	-0.442	0.279	-0.244	-0.981	-0.307	0.025	0.651	-0.158	Glycosylation.Cluster.1
TCGA-BT-A20N	4.967	1.143	-1.68	-0.249	0.398	1.143	0.544	-1.119	0.439	0.829	0.867	0.851	-0.445	-0.609	0.41	-1.158	0.71	0.56	-1.824	-1.506	-1.035	3.642	-1.509	Glycosylation.Cluster.1
TCGA-XF-A8HC	2.327	2.384	-1.485	-2.65	-0.897	-0.103	-2.186	-2.947	-1.775	-0.696	-2.526	-3.318	-0.987	-2.619	0.004	0.371	-0.58	-0.026	-1.546	-2.506	-2.016	2.311	-0.712	Glycosylation.Cluster.1
TCGA-GV-A3JV	4.009	1.622	-1.585	1.848	-0.228	1.474	1.085	0.437	0.575	-0.047	-1.821	-0.073	-1.489	-0.832	-1.288	-0.868	0.782	-0.195	-0.044	-1.509	-0.233	1.849	2.391	Glycosylation.Cluster.1
TCGA-FD-A6TC	3.634	1.173	-1.578	-0.134	-1.618	0.713	0.135	-1.505	-1.214	-1.257	-0.121	0.8	0.348	-0.455	-0.962	-0.606	0.936	0.699	-0.041	-1.478	-0.535	1.117	0.064	Glycosylation.Cluster.2
TCGA-UY-A8OD	3.787	2.843	-3.035	2.35	-0.904	1.074	0.523	-0.6	0.837	0.051	-0.35	-0.584	-1.919	-0.704	-0.031	-0.798	1.197	0.079	0.857	-0.819	1.696	0.465	1.121	Glycosylation.Cluster.1
TCGA-H4-A2HO	3.501	1.729	-3.118	-1.282	0.912	-1.045	1.043	0.033	-0.43	1.167	0.424	-1.319	0.877	-0.964	-0.624	0.797	-0.462	-0.029	-0.31	1.032	0.639	-0.7	-2.278	Glycosylation.Cluster.1
TCGA-FD-A5BV	3.654	2.482	-2.776	0.02	-2.254	-1.361	-1.971	-1.678	-1.237	-1.083	0.73	-1.158	-0.233	0.484	0.084	-1.001	0.559	0.747	-0.714	-2.259	-1.21	3.243	-2.671	Glycosylation.Cluster.1
TCGA-FD-A3NA	4.219	2.423	-3.907	0.003	-0.47	1.321	0.324	-0.882	0.603	-0.651	-0.931	1.128	0.163	0.118	-1.033	1.001	-0.859	-1.163	0.535	-1.161	-0.032	-0.536	-0.482	Glycosylation.Cluster.2
TCGA-XF-A8HF	3.606	0.749	-2.868	0.52	-1.046	0.011	0.573	-0.338	0.892	-1.149	-1.043	0.129	-0.744	-1.033	0.863	-0.972	-0.433	-0.888	-1.66	-0.8	1.178	-0.414	1.875	Glycosylation.Cluster.1
TCGA-HQ-A5ND	4.593	1.909	-2.433	0.565	-0.775	-0.491	-0.19	0.108	1.031	0.395	1.395	-0.478	1.278	0.071	0.115	0.287	0.95	0.833	-2.211	-2.023	-1.705	3.012	1.44	Glycosylation.Cluster.1
TCGA-CU-A0YR	4.612	1.117	-1.14	1.669	0.592	2.914	2.353	1.108	2.243	-0.563	0.16	-0.196	1.092	-0.261	-0.537	0.697	-1.131	-0.807	-1.476	-1.086	0.146	0.5	-0.254	Glycosylation.Cluster.1
TCGA-E7-A4XJ	4.152	0.094	-2.061	-0.485	-2.221	0.051	-2.162	-1.917	1.07	0.039	-1.69	-2.616	-0.611	-1.753	0.756	-0.477	0.508	1.162	0.564	-1.18	0.013	3.955	0.859	Glycosylation.Cluster.1
TCGA-S5-A6DX	4.536	1.238	-0.561	4.118	1.22	2.165	2.758	1.479	3.08	0.382	0.743	1.162	-0.142	-0.017	0.167	0.746	1.289	1.141	0.746	0.471	1.92	0.745	0.553	Glycosylation.Cluster.1
TCGA-BT-A20T	4.136	1.144	-3.577	0.023	-0.275	0.928	0.562	0.344	0.163	-1.123	-0.855	0.302	-0.752	-1.604	-1.222	0.454	1.132	-0.369	-0.989	-0.173	1.437	2.274	2.485	Glycosylation.Cluster.1
TCGA-GD-A3OQ	4.554	1.724	-4.339	0.432	0.23	1.226	-0.6	-0.709	-0.544	0.03	1.666	-1.376	-0.219	-0.976	-1.26	-1.289	-0.262	-0.997	0.255	-1.246	-0.511	0.171	0.812	Glycosylation.Cluster.2
TCGA-FD-A43S	4.183	1.366	-0.411	4.005	-0.093	2.62	1.41	-0.837	3.023	0.368	-1.421	0.764	0.154	-0.059	1.494	-1.146	1.833	1.727	0.975	-0.464	2.553	0.464	-0.139	Glycosylation.Cluster.1
TCGA-GU-A42R	3.971	2.233	-3.541	-2.909	-1.711	-0.137	-2.11	-1.68	-0.833	-0.243	-1.264	-1.523	-1.189	-1.609	-0.282	-1.602	1.083	-0.494	0.344	-1.345	-0.255	2.113	-0.944	Glycosylation.Cluster.1
TCGA-DK-A3IS	3.884	1.24	-3.272	-0.608	0.099	0.667	0.443	0.762	-0.384	-0.25	-0.769	-1.7	-1.42	-1.789	-0.092	-0.704	0.79	-1.339	-0.7	-1.681	-0.409	1.489	-0.441	Glycosylation.Cluster.1
TCGA-2F-A9KQ	3.887	3.414	-2.038	-2.925	-2.282	0.349	-2.605	-2.264	-0.876	0.219	-3.092	-2.339	-1.335	-1.47	0.605	-1.92	1.079	-0.259	-0.504	-2.177	-0.899	2.24	-1.058	Glycosylation.Cluster.1
TCGA-K4-A4AB	3.795	1.714	-4.08	1.226	-0.31	-0.287	0.312	-0.843	0.334	0.451	2.268	-0.142	-0.15	-0.905	0.239	0.142	0.865	-0.439	-0.678	-1.903	-0.017	-0.923	0.28	Glycosylation.Cluster.2
TCGA-HQ-A5NE	3.993	2.434	-3.678	-0.462	0.448	1.047	0.273	-0.89	0.796	-0.138	2.891	0.133	1.281	-0.675	0.238	-0.289	-0.02	0.589	-1.411	-0.019	-1.259	-0.918	-0.167	Glycosylation.Cluster.2
TCGA-K4-AAQO	3.991	0.269	-2.758	1.875	0.009	0.224	0.231	-0.051	0.287	0.362	-1.731	-0.197	-1.326	-0.321	0.391	0.11	1.558	-0.156	-0.064	-1.65	1.93	-0.241	1.328	Glycosylation.Cluster.1
TCGA-GU-AATP	4.1	0.628	-4.119	0.275	-0.595	1.047	0.597	-0.132	1.087	-0.212	-2.328	0.951	-0.868	-1.323	-1.119	-0.175	1.293	-0.828	-0.233	-1.343	0.864	-0.594	1.887	Glycosylation.Cluster.2
TCGA-KQ-A41P	3.573	2.01	-1.427	-0.174	-1.267	0.334	-0.715	-1.161	-0.077	-1.351	-0.381	0.473	-1.128	-0.014	-1.454	-0.756	-0.009	-1.002	1.123	1.157	1.118	1.61	-1.016	Glycosylation.Cluster.1
TCGA-UY-A78M	4.035	1.004	-1.645	-0.847	-1.451	0.383	-0.075	-1.074	-0.138	-0.859	0.869	-1.195	-0.423	-0.033	-1.457	-0.15	1.09	-1.097	-1.347	-0.677	-0.638	2	-0.073	Glycosylation.Cluster.1
TCGA-CF-A9FF	3.828	1.797	-2.457	1.456	0.206	0.136	-1.378	0.243	0.508	-0.482	-0.825	0.019	-1.031	-2.675	-0.67	0.263	0.423	0.545	0.694	-0.876	0.641	-0.022	-1.306	Glycosylation.Cluster.1
TCGA-XF-A9SV	3.198	2.402	-3.527	-1.301	-1.058	-0.709	-0.095	-0.837	-0.455	0.765	-3.178	-0.751	-0.881	-0.544	-1.21	-1.048	-0.756	0.58	-1.05	-2.728	0.069	3.438	-0.816	Glycosylation.Cluster.1
TCGA-GD-A2C5	3.855	0.164	-3.307	0.019	-1.991	-0.679	-1.375	-2.086	-1.303	1.101	-0.727	0.228	-0.362	-0.521	1.052	-0.802	-1.288	0.211	-0.526	-1.091	0.493	3.278	-2.79	Glycosylation.Cluster.1
TCGA-DK-A6B2	4.306	1.039	-3.108	1.208	0.326	1.383	1.482	1.175	1.157	-1.317	-3.951	-0.547	-0.944	-0.775	-0.439	-0.541	0.422	1.255	0.514	-0.599	0.962	1.776	1.464	Glycosylation.Cluster.2
TCGA-DK-A3IK	3.851	2.293	-3.425	-0.048	0.799	-0.637	1.039	0.711	-0.359	-0.947	-2.356	-0.338	-0.593	-0.931	1.011	0.272	-0.355	-0.268	-0.544	-1.766	0.104	3.424	-0.22	Glycosylation.Cluster.1
TCGA-XF-A8HH	3.659	0.643	-2.148	-0.054	0.182	-0.591	0.482	0.528	0.279	-1.21	-2.065	0.464	-0.989	-0.711	-0.598	-0.635	-0.333	1.138	-0.66	-2.145	1.159	0.964	0.212	Glycosylation.Cluster.1
TCGA-CF-A3MI	3.925	1.6	-1.865	-0.599	-0.655	0.391	0.643	-1.006	0.337	-0.102	-0.214	-1.033	-0.621	-1.21	-1.143	0.238	1.284	-1.255	0.17	-1.224	0.027	2.124	-1.111	Glycosylation.Cluster.1
TCGA-KQ-A41Q	3.547	1.334	-1.672	0.228	-1.841	1.166	-1.716	-2.472	-1.055	0.912	-0.265	-0.109	0.214	-1.077	-0.522	0.749	0.294	0.791	1.264	-0.433	-0.927	-0.061	-1.587	Glycosylation.Cluster.1
TCGA-4Z-AA7S	3.668	1.673	-3.201	0.89	-1.205	-0.09	-1.768	-1.235	1.202	-1.436	0.274	-1.463	-1.302	-1.851	0.61	-0.959	-0.367	1.004	-0.227	-1.939	-0.884	1.539	-1.171	Glycosylation.Cluster.1
TCGA-XF-AAMX	3.649	2.958	-2.661	-0.07	0.699	0.748	0.878	-0.963	-0.159	0.946	-2.683	0.647	-1.399	-1.538	0.548	-1.887	1.041	1.199	-0.979	-2.38	-1.332	-0.1	-1.231	Glycosylation.Cluster.1
TCGA-YF-AA3M	3.393	1.354	-3.524	0.374	-1.431	-0.885	-1.294	-1.587	-1.149	1.231	1.036	-0.207	-0.047	-0.804	0.259	0.127	0.482	-1.426	-1.599	-3.124	-1.039	0.482	-1.624	Glycosylation.Cluster.2
TCGA-FD-A5C0	3.989	0.036	-2.03	-0.868	-0.705	0.527	0.644	-0.918	-0.307	-0.815	-1.528	0.542	-0.399	-0.34	-1.336	-0.295	-0.024	0.505	-0.562	-1.555	0.541	0.702	-1.669	Glycosylation.Cluster.2
TCGA-DK-A1A6	4.274	1.966	-1.399	1.596	-0.152	1.781	1.428	0.221	1.772	-1.291	1.311	0.723	-1.425	-0.83	-0.722	0.525	-1.288	0.704	1.049	-1.427	-0.103	0.273	1.253	Glycosylation.Cluster.1
TCGA-MV-A51V	3.959	1.742	-3.229	0.645	-0.643	-0.827	-1.456	-0.07	0.261	0.265	2.562	-1.74	-1.164	-1.236	-0.709	-1.104	0.794	1.251	0.39	-1.294	-2.31	1.788	-1.943	Glycosylation.Cluster.1
TCGA-XF-AAN1	3.331	2.434	-3.27	-0.659	-0.892	0.986	-0.355	-0.481	0.237	0.855	-2.043	-0.227	-0.352	0.366	0.029	-1.557	1.141	0.421	-0.384	-2.298	-0.012	0.436	-0.556	Glycosylation.Cluster.1
TCGA-H4-A2HQ	4.796	0.672	-3.934	-1.743	0.403	-1.486	0.284	0.94	-0.772	0.445	-0.167	-1.937	-0.248	-1.792	0.291	0.009	0.586	0.217	-0.972	-1.746	-0.751	2.778	-2.665	Glycosylation.Cluster.1
TCGA-CF-A3MG	4.416	3.014	-2.941	-2.024	-2.01	-1.026	-2.266	-0.72	-0.684	-0.791	-2.23	-1.267	-0.601	-0.297	-0.24	-2.082	0.089	0.406	-0.828	-1.828	-0.801	3.922	-1.371	Glycosylation.Cluster.1
TCGA-DK-A1AA	3.919	1.492	-3.479	-1.985	-0.645	0.967	-1.048	-0.686	-0.839	0.557	0.882	-1.533	-0.294	-1.733	0.639	0.07	1.011	0.17	-0.52	-1.935	0.457	1.119	-2.019	Glycosylation.Cluster.1
TCGA-ZF-A9R3	3.238	2.832	-4.295	-0.438	-0.898	-1.503	0.118	-0.923	-0.246	-0.518	0.155	-1.452	0.034	-1.448	-0.67	-0.5	0.355	0.282	0.658	-0.878	0.845	-0.291	-2.182	Glycosylation.Cluster.1
TCGA-DK-A1AG	3.736	1.563	-3.04	-0.039	0.881	-0.484	0.781	-0.47	0.09	-0.899	0.413	-1.524	0.035	-1.478	0.865	0.506	-0.527	1.235	-0.031	-1.549	-0.724	1.829	-0.548	Glycosylation.Cluster.1
TCGA-CF-A7I0	3.517	2.553	-1.984	-1.059	-1.104	-0.488	0.357	-0.938	-0.476	-1.011	-2.669	-1.094	-1.472	-1.203	-1.168	-2.006	-0.22	0.131	-0.668	-2.178	0.484	1.19	-0.297	Glycosylation.Cluster.1
TCGA-4Z-AA87	4.544	0.847	-4.529	2.012	-1.046	1.859	1.296	-0.371	2.149	-0.282	0.212	1.153	-0.437	-0.474	0.546	-1.504	-0.535	-0.669	-0.723	-2.461	0.1	-2.668	-2.01	Glycosylation.Cluster.1
TCGA-GC-A3RD	3.665	1.303	-2.436	-0.388	-0.961	-0.773	-0.984	-0.711	-1.057	-1.365	-0.74	-0.465	0.752	-0.486	0.544	-0.214	0.341	0.607	-1.113	-2.229	0.733	2.389	-1.388	Glycosylation.Cluster.1
TCGA-XF-A8HB	3.354	2.657	-2.993	-1.421	-0.098	-0.734	-0.976	-1.446	-1.389	1.176	1.033	-1.261	-1.46	-1.068	-0.273	-0.541	-0.253	0.515	-0.458	-0.302	-1.681	2.317	-0.456	Glycosylation.Cluster.1
TCGA-FD-A43P	4.033	1.588	-1.293	4.04	2.093	3.02	3.761	2.43	3.332	-0.01	-0.129	0.298	-0.37	-1.494	-0.147	0.635	1.32	0.571	-0.456	-1.263	1.1	0.823	1.167	Glycosylation.Cluster.1
TCGA-XF-A9SY	4.923	3.33	-2.402	2.826	3.22	3.94	4.283	2.938	1.736	1.742	2.905	-0.104	-1.324	-1.618	0.654	-0.589	1.454	0.1	-0.26	-1.221	-0.294	1.057	-0.108	Glycosylation.Cluster.2
TCGA-FD-A43X	2.928	0.197	-1.916	-2.117	-2.882	0.022	-2.285	-2.247	-0.882	-0.33	-2.844	-2.299	-0.481	-1.491	-0.45	-1.058	0.163	0.579	-1.565	-2.588	0.62	2.095	0.502	Glycosylation.Cluster.1
TCGA-UY-A9PH	4.069	1.512	-1.289	2.911	1.084	2.213	2.333	2.095	1.945	-0.303	0.509	0.497	-0.735	-0.396	0.122	0.089	0.364	0.84	0.382	-0.847	1.269	-0.092	0.31	Glycosylation.Cluster.1
TCGA-CF-A5UA	3.495	3.744	-2.39	-0.861	-1.204	-1.07	-0.953	-2.019	-0.081	1.071	-1.125	-1.354	-0.657	-0.791	0.793	-0.112	-1.178	1.444	0.594	-1.271	-0.506	1.269	-0.833	Glycosylation.Cluster.1
TCGA-DK-A2I6	4.612	1.492	-2.491	0.916	0.37	-1.292	-0.933	-0.14	1.128	0.816	-0.887	0.455	-0.778	-0.698	-0.156	-0.024	-1.45	1.258	-1.002	-0.283	-1.013	-0.427	-1.42	Glycosylation.Cluster.1
TCGA-DK-A6B1	3.039	0.982	-2.75	-1.391	-0.884	1.12	-0.949	-1.76	-0.456	-0.748	-0.598	-1.397	-0.43	-1.247	0.644	-0.184	-0.349	-0.339	0.736	-1.256	-2.023	1.388	-0.886	Glycosylation.Cluster.1
TCGA-GV-A3QH	3.198	1.296	-4.556	-3.603	-0.234	-0.287	-1.809	-0.744	-1.964	0.252	1.622	-2.7	-1.218	-1.716	-0.43	-0.248	1.257	-0.152	-0.281	-2.191	-1.509	2.824	0.124	Glycosylation.Cluster.1
TCGA-XF-AAMQ	3.754	1.41	-2.646	1.783	2.47	0.828	3.016	2.238	-0.092	0.406	0.38	-0.488	-0.709	-0.208	-1.334	0.443	2.03	0.044	-0.642	-0.059	0.497	0.889	-1.177	Glycosylation.Cluster.1
TCGA-DK-AA75	3.127	2.291	-1.828	-0.749	-1.368	1.149	-1.22	-1.168	0.203	-1.254	-2.09	1.153	-1.197	-0.594	-0.171	-0.649	0.87	0.847	-1.2	-2.424	0.426	1.007	0.868	Glycosylation.Cluster.1
TCGA-S5-AA26	3.361	2.926	-0.386	-2.183	-0.459	0.188	-0.414	0.807	-0.83	0.124	-1.891	-1.29	-1.359	-0.719	-0.597	-0.607	-0.227	0.825	-0.561	-1.792	-1.049	2.223	-1.025	Glycosylation.Cluster.1
TCGA-E7-A6ME	3.522	1.32	-3.482	-1.051	-0.78	0.751	-0.219	1.072	-0.218	-0.78	-0.578	-0.636	0.026	-0.773	-0.192	-0.854	-1.212	0.574	-1.297	-2.135	-0.519	1.674	-0.16	Glycosylation.Cluster.1
TCGA-CF-A9FL	3.848	3.593	-2.502	-0.384	-1.655	-1.316	-1.349	-1.301	-0.096	1.041	-2.24	-0.661	-0.692	-1.005	0.548	-1.193	-0.486	-0.77	-0.85	-2.624	1.02	1.492	0.996	Glycosylation.Cluster.1
TCGA-CU-A0YO	3.919	2.341	-2.925	0.486	1.53	0.316	0.731	0.002	-0.25	0.689	0.975	0.257	0.566	-1.001	0.818	-0.05	1.925	0.883	-1.216	-0.174	0.868	0.016	0.657	Glycosylation.Cluster.1
TCGA-E5-A4U1	2.577	2.48	-2.16	-2.61	-3.743	0.325	-2.296	-2.702	-0.337	-0.391	-4.979	-1.883	-1.247	-1.603	-0.914	-1.001	-0.697	0.024	-0.109	-1.413	1.085	2.249	0.555	Glycosylation.Cluster.1
TCGA-FD-A6TE	4.313	1.453	-2.803	0.643	-1.367	-0.86	-1.322	-1.417	0.814	0.221	-0.209	-1.268	-0.129	-1.13	0.315	0.049	-1.426	-0.549	-1.8	-2.026	-1.471	-1.182	1.067	Glycosylation.Cluster.2
TCGA-GC-A3OO	3.668	0.369	-3.409	-0.499	1.097	0.568	1.197	-0.128	-1.284	0.38	-1.451	-0.147	-0.499	-0.442	-1.101	-0.59	1.358	-0.902	-0.763	-1.461	0.025	0.919	-0.7	Glycosylation.Cluster.2
TCGA-UY-A9PF	3.791	0.067	-3.769	0.33	-1.101	0.435	-0.828	1.142	-0.063	-0.34	0.686	-0.623	-1.3	-0.915	-0.453	0.86	0.184	-0.7	0.112	-0.982	0.786	1.052	-0.748	Glycosylation.Cluster.1
TCGA-FD-A43U	4.2	1.558	-0.598	3.205	0.236	2.871	1.732	-0.202	3.589	-0.51	0.636	-0.154	-0.165	0.377	0.973	1.298	-0.045	0.596	-0.358	0.763	3.145	0.798	0.508	Glycosylation.Cluster.1
TCGA-UY-A9PA	4.228	2.606	-3.785	0.137	1.736	0.627	2.225	0.976	-0.352	-0.948	0.595	-1.187	0.05	-0.244	1.086	0.88	0.812	-0.911	-0.542	-1.79	1.295	-0.769	0.455	Glycosylation.Cluster.1
TCGA-FD-A62O	3.402	1.325	-3.398	0.501	-2.445	-0.837	-1.089	-2.035	-0.1	0.779	-1.085	-0.468	0.168	-0.438	-0.23	-0.591	0.523	-0.489	-1.311	-2.612	0.176	0.386	-2.076	Glycosylation.Cluster.1
TCGA-2F-A9KO	4.625	2.225	0.894	1.504	2.051	2.004	2.633	2.286	0.505	-0.591	-0.18	1	-0.686	0.025	-0.098	1.418	-0.076	0.571	-1.374	-0.558	0.216	1.163	0.043	Glycosylation.Cluster.1
TCGA-BT-A20P	3.521	1.008	-3.232	-0.409	-1.061	-0.046	-0.199	-1.206	0.227	-0.915	0.625	-0.786	-1.228	-1.572	0.993	0.294	0.77	1.086	-1.088	-2.034	-0.135	1.945	-2.348	Glycosylation.Cluster.1
TCGA-GC-A4ZW	2.892	1.997	-4.081	-0.119	1.098	1.086	-1.359	-1.097	0.05	0.453	-0.049	-0.938	-0.595	-0.513	-0.374	-0.844	-1.356	1.082	-0.934	-0.447	-2.272	0.153	0.424	Glycosylation.Cluster.2
TCGA-BT-A20Q	4.114	1.42	-1.786	0.93	0.293	1.464	1.452	1.16	0.396	-1.12	0.163	0.09	-0.063	-0.901	-0.779	0.004	-0.795	-0.431	0.148	-1.28	0.924	-0.085	1.315	Glycosylation.Cluster.2
TCGA-4Z-AA7Q	4.704	0.591	-1.039	2.894	2.39	2.584	3.63	2.752	1.691	-1.017	-0.879	0.621	-0.325	-0.65	0.091	0.865	1.725	0.58	-1.409	-0.201	1.815	0.055	-0.093	Glycosylation.Cluster.1
TCGA-E7-A7PW	3.586	1.452	-3.186	-0.244	0.631	-1.159	-1.451	-1.258	0.161	0.452	-2.429	-0.938	-0.636	-0.599	0.776	0.6	-0.057	-1.342	-0.558	-1.559	0.269	0.266	0.719	Glycosylation.Cluster.1
TCGA-LT-A8JT	3.2	1.305	-3.267	-1.037	0.586	0.64	0.299	0.729	-1.051	-0.731	-2.182	-1.49	-0.622	-1.297	1.012	0.517	-1.016	-1.031	-0.926	-0.21	1.218	0.685	-0.476	Glycosylation.Cluster.1
TCGA-4Z-AA80	3.968	1.969	-3.656	-1.404	0.468	0.534	0.902	0.63	-1.011	0.332	-0.298	-1.771	-0.73	-2.689	0.185	-0.458	-1.128	1.083	-0.598	-1.875	-0.146	0.058	0.045	Glycosylation.Cluster.1
TCGA-DK-AA6U	3.534	3.442	-3.849	0.217	-0.072	0.814	0.083	-0.109	1.102	1.008	-0.613	-1.447	-0.262	-1.41	-0.731	-0.753	-1.136	0.709	-1.001	-2.518	0.674	-0.257	-0.493	Glycosylation.Cluster.2
TCGA-ZF-A9R5	3.075	1.611	-3.039	-1.146	-1.758	0.415	-1.234	-1.336	-0.26	-0.543	-2.381	-1.994	-0.738	-1.066	-0.865	-0.715	0.949	0.227	-0.644	-1.497	0.071	1.755	-0.018	Glycosylation.Cluster.1
TCGA-DK-A3X1	4.189	1.91	-2.938	-1.114	0.011	0.067	1.239	0.949	-0.664	1.279	1.078	-0.28	-0.791	-0.629	-1.334	-0.309	0.596	-0.984	-0.411	-1.819	0.672	1.519	0.41	Glycosylation.Cluster.1
TCGA-YC-A8S6	4.325	0.13	-2.202	0.938	-1.487	2.052	-0.086	-0.306	1.459	1.117	2.898	0.228	0.206	-0.76	0.676	0.825	0.974	0.761	-0.175	1.076	-0.582	1.312	0.837	Glycosylation.Cluster.1
TCGA-XF-AAMY	3.853	0.623	-3.756	-1.383	-0.698	-0.177	-0.563	-1.184	-0.492	-1.348	0.928	0.707	0.163	-0.36	-0.578	-0.363	-0.03	0.236	0.614	-0.863	0.703	2.374	-1.1	Glycosylation.Cluster.2
TCGA-4Z-AA7Y	4.006	1.775	-2.553	-2.043	-0.287	0.306	-1.275	-1.093	-1.433	0.582	-0.09	-2.468	-1.062	-1.25	1.18	0.778	1.231	0.656	-0.29	-2.354	-1.197	0.995	-1.031	Glycosylation.Cluster.1
TCGA-K4-A83P	4.946	1.66	-0.638	3.896	1.287	2.292	1.617	0.451	2.242	0.607	0.585	1.109	-0.917	-0.391	2.153	-0.237	2.039	1.386	-0.706	-1.374	1.501	1.791	-0.267	Glycosylation.Cluster.2
TCGA-DK-A2I1	5.037	1.202	-1.611	3.323	0.171	2.054	1.688	0.777	3.093	-0.496	-0.946	-1.185	-0.979	0.944	-0.147	0.668	0.1	0.442	0.434	-0.877	1.452	-0.197	2.18	Glycosylation.Cluster.1
TCGA-DK-A3IQ	4.249	1.885	-2.527	0.266	-2.123	-1.267	-1.794	-2.601	-1.33	-0.832	-2.572	-1.223	-1.168	-0.354	-0.122	-1.402	-1.048	0.653	-1.698	-2.513	1.227	1.268	-2.387	Glycosylation.Cluster.2
TCGA-UY-A78N	3.449	1.433	-2.677	0.422	-2.144	1.005	-1.988	-1.7	-0.68	0.474	-2.566	-0.807	-1.798	-0.962	-0.926	-2.24	-1.204	0.314	-1.703	-2.519	-1.34	1.187	-0.238	Glycosylation.Cluster.1
TCGA-ZF-A9R0	3.811	1.161	-2.755	1.287	-1.143	0.037	-0.065	-0.427	0.238	-0.845	-0.501	-0.709	-1.288	-0.465	0.849	-0.578	0.168	-0.248	-0.069	-0.455	1.315	0.414	0.151	Glycosylation.Cluster.1
TCGA-C4-A0F6	3.606	2.602	-2.348	-1.048	0.275	-0.316	0.976	0.679	0.055	-1.512	-0.324	0.893	-0.871	-0.727	0.181	-1.03	-1.396	0.919	-1.208	-3.082	1.159	-0.166	-0.274	Glycosylation.Cluster.1
TCGA-CF-A47V	3.925	2.704	-0.596	0.59	0.952	-0.431	-1.269	0.807	0.556	-0.51	0.084	-2.774	-0.368	-1.791	1.02	-0.122	-0.504	1.144	0.112	-1.513	-0.285	1.633	0.104	Glycosylation.Cluster.1
TCGA-G2-A3IE	3.243	1.736	-2.874	0.163	-1.859	0.226	-1.973	-1.841	0.985	0.348	-0.815	-1.705	-0.157	-1.309	-0.634	-0.605	1.048	-1.402	0.922	-0.139	0.597	2.115	0.335	Glycosylation.Cluster.1
TCGA-GC-A3RB	4.184	0.884	-2.37	-0.553	0.386	-0.328	0.755	0.402	0.529	1.285	0.111	0.823	-0.551	-1.49	-0.991	-0.943	-1.42	0.727	0.059	-1.882	-0.267	1.075	-1.024	Glycosylation.Cluster.1
TCGA-G2-A2EC	4.022	1.697	-0.46	-0.995	-0.079	-0.396	0.227	0.251	-0.981	-1.229	-2.603	-0.078	-0.089	-0.918	-1.134	-0.463	-0.36	0.928	0.999	0.025	1.734	-0.815	0.79	Glycosylation.Cluster.2
TCGA-ZF-A9R4	3.535	1.104	-4.689	0.72	-1.228	-0.049	-0.745	-0.947	-1.474	0.317	-2.013	-1.787	-1.439	-1.107	-0.37	-0.564	-1.3	1.138	-0.99	-1.96	0.714	-0.035	-1.406	Glycosylation.Cluster.1
TCGA-4Z-AA7O	4.416	1.54	-2.174	-0.238	-0.115	0.512	0.918	0.929	-0.987	1.199	0.802	-0.346	-0.862	-1.275	-1.464	-0.8	-1.146	0.196	-0.936	-0.442	0.614	0.983	1.859	Glycosylation.Cluster.1
TCGA-E7-A519	2.986	1.425	0.204	0.617	0.44	1.961	-0.88	-0.885	1.271	-0.967	0.702	-0.305	-0.27	0.122	-0.595	-1.315	0.336	1.269	0.933	-1.222	0.974	1.365	-1.297	Glycosylation.Cluster.1
TCGA-2F-A9KP	2.998	2.71	-0.699	-0.621	-1.792	0.915	-3.181	-2.417	0.689	-1.375	-1.884	-1.662	-0.852	-1.508	0.583	-0.862	-1.098	0.793	-0.615	-1.919	-0.725	0.33	-1.423	Glycosylation.Cluster.1
TCGA-FD-A6TA	3.761	1.071	-1.887	0.976	-1.05	0.857	-0.009	-0.361	-0.126	-0.742	-0.934	-0.706	0.077	1.356	-0.5	-0.525	0.204	-0.311	-0.125	-1.337	0.847	-0.195	1.079	Glycosylation.Cluster.2
TCGA-ZF-AA4T	3.582	3.109	-1.884	0.178	-0.767	-1.138	1.045	0.569	0.826	-0.912	1.417	-0.519	-0.117	-1.279	-0.959	-0.22	-1.039	0.817	1.022	-0.561	-1.799	0.88	-1.696	Glycosylation.Cluster.1
TCGA-CF-A47S	4.242	2.855	-0.955	-0.398	1.714	0.149	1.038	0.945	-0.903	0.014	0.932	-1.647	0.405	-0.911	-0.406	-0.125	0.025	1.212	-0.705	-0.275	0.153	1.335	1.499	Glycosylation.Cluster.1
TCGA-XF-A8HI	3.778	2.198	-2.88	-0.931	-0.05	-1.403	-1.325	-2.03	-0.369	-1.496	0.317	-1.425	0.114	-1.095	-0.942	-1.029	-0.892	0.869	0.677	-0.923	-0.184	1.684	-1.466	Glycosylation.Cluster.1
TCGA-DK-AA77	4.662	1.583	-3.473	-0.234	0.866	0	1.707	1.504	1.161	-1.244	0.036	-1.444	-1.199	-1.001	0.616	-0.499	-0.488	-0.225	-0.51	-0.133	-0.241	0.59	2.011	Glycosylation.Cluster.1
TCGA-GD-A3OP	3.688	0.897	-3.784	-0.223	0.968	-0.067	-1.23	-1.546	-0.387	-1.164	-3.232	0.741	-0.492	0.375	-1.117	-0.775	0.599	0.75	-1.238	-2.454	0.773	0.607	0.078	Glycosylation.Cluster.2
TCGA-XF-AAMZ	3.636	0.584	-2.108	0.421	-0.539	-0.495	0.055	0.019	-0.107	-1.139	-0.789	0.051	-1.028	-0.216	-1.168	-0.574	0.282	0.155	0.222	-1.318	-0.422	2.249	-1.146	Glycosylation.Cluster.1
TCGA-FJ-A3ZF	2.505	3.593	-1.696	-1.213	-1.668	-0.248	-2.042	-1.359	0.43	0.006	-3.886	-1.775	-1.717	-1.693	-0.514	-1.062	0.15	0.16	-0.52	-2.067	-0.228	1.597	1.952	Glycosylation.Cluster.1
TCGA-G2-A3VY	3.053	3.788	-1.989	-2.683	-1.885	-1.238	-3.156	-2.164	-0.715	-0.883	-4.596	-1.387	-0.541	-0.918	0.478	-1.64	0.934	-0.143	-0.927	-2.303	-0.019	0.57	0.573	Glycosylation.Cluster.1
TCGA-XF-A9T4	4.17	3.249	-1.947	1.277	2.444	-0.26	2.091	2.178	-0.228	-0.292	1.439	-1.252	-0.22	-1.054	0.125	-0.899	0.304	0.216	-0.644	-2.295	0.008	1.247	1.783	Glycosylation.Cluster.2
TCGA-GV-A3JW	3.49	2.519	-3.81	-3.27	-2.291	-1.178	-3.329	-2.43	-1.28	-0.568	-3.257	-1.637	-0.641	-1.603	-0.887	-1.75	1.224	-0.537	-1.633	-1.903	-0.103	2.583	-0.259	Glycosylation.Cluster.1
TCGA-FD-A5BR	3.637	1.266	-1.479	1.54	0.651	0.103	1.229	0.05	0.147	0.291	0.023	0.961	0.534	0.531	-0.308	0.18	1.647	0.832	0.196	-0.285	1.311	-0.781	1.005	Glycosylation.Cluster.1
TCGA-K4-A3WU	3.636	1.083	-3.559	3.433	-0.693	1.77	-0.302	-0.207	2.709	0.961	0.619	-1.561	-1.035	-0.957	1.86	-0.24	2.223	0.925	-0.15	-1.205	1.836	0.459	1.388	Glycosylation.Cluster.2
TCGA-4Z-AA7R	4.01	-0.29	-3.243	-1.523	-0.506	-1.085	-0.215	-1.16	-0.862	-0.402	-0.854	-0.095	-0.361	-1.172	-1.181	-0.221	1.237	0.36	-1.478	-2.655	-0.926	3.904	-2.469	Glycosylation.Cluster.2
TCGA-UY-A78K	3.392	1.064	0.34	3.511	1.029	1.675	2.233	2.165	2.289	-0.706	-2.669	-1.012	-1.362	-0.83	0.371	0.602	0.724	1.052	-0.615	-0.608	0.679	0.236	1.105	Glycosylation.Cluster.1
TCGA-E7-A85H	4.107	1.3	-3.127	1.532	-1.166	0.828	0.404	-0.19	1.555	1.233	-2.517	-0.057	-0.615	-1.051	0.446	-0.824	-1.158	-0.63	-0.181	-1.347	0.463	0.37	-1.132	Glycosylation.Cluster.1
TCGA-BT-A20W	3.986	0.918	-2.045	1.247	-1.425	0.41	-0.768	-1.273	0.867	-0.933	1.18	-1.247	-0.664	-1.377	-0.302	-0.41	0.452	-0.084	-0.051	-1.378	-0.765	0.789	1.566	Glycosylation.Cluster.1
TCGA-KQ-A41R	3.656	1.968	-2.07	-0.562	-0.378	-1.207	0.175	0.039	0.248	1.223	-2.044	-0.544	-2.173	-1.389	0.965	-0.05	1.341	0.914	0.043	-1.294	0.34	1.303	-1.558	Glycosylation.Cluster.1
TCGA-DK-A1AF	4.486	1.199	-0.964	2.153	0.95	2.318	1.549	0.526	2.031	-0.335	3.14	-0.733	0.152	0.562	1.546	-0.949	0.943	-1.192	0.345	-1.28	0.584	0.864	-1.065	Glycosylation.Cluster.2
TCGA-DK-A1AD	3.229	0.41	-3.079	1.27	-1.375	-0.042	-0.179	-0.481	0.761	-1.029	-3.88	-0.01	-0.797	-0.655	0.939	-1.033	-0.102	-0.722	-0.605	-2.13	1.288	-0.716	0.857	Glycosylation.Cluster.1
TCGA-XF-AAML	3.78	1.775	-3.153	-1.095	0.62	-0.612	-0.32	-1.296	0.51	-0.022	0.139	-0.949	0.384	-0.834	-0.801	-0.424	0.672	-0.848	-0.509	-1.865	-0.852	-0.87	-0.11	Glycosylation.Cluster.1
TCGA-ZF-AA4X	2.76	2.865	-3.634	-1.379	-1.058	-0.917	-0.896	-1.116	-0.727	0.561	1.275	-2.068	0.92	-1.707	-1.241	-0.704	0.222	-0.086	-0.764	0.328	-0.852	-0.672	-1.606	Glycosylation.Cluster.1
TCGA-CU-A5W6	4.373	1.467	-2.098	-1.145	0.995	-0.049	-0.984	0.658	-0.871	-1.276	-0.068	-0.054	-0.318	-1.145	-0.587	1.224	-1.122	-1.326	0.319	-1.496	0.201	0.311	-1.594	Glycosylation.Cluster.1
TCGA-ZF-A9RL	3.236	1.397	-2.903	-0.913	-1.897	-1.136	-1.719	-1.27	0.605	-1.015	-3.367	-1.748	-0.054	-0.697	-1.044	-1.332	0.35	0.526	-0.81	-1.915	-0.352	2.88	-0.985	Glycosylation.Cluster.1
TCGA-CF-A3MH	4.031	0.687	-1.832	0.298	-0.192	0.39	-0.107	-0.288	0.638	0.79	-1.505	-2.155	-0.944	-1.683	0.185	-0.925	-1.206	1.341	0.335	-0.787	0.153	0.794	-2.707	Glycosylation.Cluster.1
TCGA-CF-A27C	3.771	1.373	-2.519	-2.733	-1.752	-0.432	-1.953	-1.237	-1.218	-0.53	-3.422	-1.758	0.429	-1.183	-0.419	-0.801	0.228	0.204	-0.445	-1.762	0.17	1.524	0.218	Glycosylation.Cluster.1
TCGA-BT-A42C	3.469	2.253	-1.7	-1.118	0.626	-0.245	-0.239	-0.515	0.297	-1.149	1.857	-1.263	0.139	-1.259	-0.942	-0.621	0.877	0.463	-0.437	-0.976	-0.838	1.658	-2.555	Glycosylation.Cluster.1
TCGA-CF-A47Y	3.893	0.962	-2.106	-1.842	-2.588	0.129	-2.206	-1.906	-0.584	-0.253	-4.128	-1.853	-0.506	-1.23	-0.423	-1.654	-0.152	0.836	-1.463	-2.363	1.069	4.793	0.191	Glycosylation.Cluster.1
TCGA-DK-A6B6	3.283	2.229	0.974	-0.579	-0.558	0.719	0.311	-0.09	-0.468	0.346	-1.751	-0.461	0.258	-0.069	0.933	0.72	-1.333	-0.843	0.182	-1.146	1.707	-1.314	-1.636	Glycosylation.Cluster.1
TCGA-G2-AA3F	3.397	0.973	-2.334	-0.051	-0.046	1.014	-0.18	0.184	-1.208	0.319	-1.857	-0.933	-0.408	-1.279	0.141	-0.736	0.828	0.116	-0.653	-2.539	0.543	3.339	1.244	Glycosylation.Cluster.1
TCGA-GU-A767	3.944	2.513	-3.487	0.262	0.417	0.869	-0.726	0.172	0.605	0.484	0.56	-0.522	-1.514	-0.457	-1.497	-0.873	0.158	0.837	-0.675	-2.568	0.23	0.933	-1.677	Glycosylation.Cluster.1
TCGA-FJ-A3Z9	3.888	1.121	-1.352	-0.45	-2.768	0.159	-1.877	-1.544	-1.302	-0.763	-2.672	-1.872	-1.137	-1.821	-1.739	-2.395	-0.418	0.675	-1.539	-2.211	1.274	1.631	0.205	Glycosylation.Cluster.1
TCGA-DK-AA76	2.63	2.446	-3.109	-4.149	-1.734	-1.219	-3.4	-2.449	-2.78	-0.62	-0.193	-1.917	0.15	-1.762	-0.168	0.274	0.7	-0.357	-0.514	-1.778	-1.294	2.668	-0.131	Glycosylation.Cluster.1
TCGA-E7-A7DU	3.724	0.27	-2.725	-1.385	-1.963	0.629	-0.979	-1.431	-0.682	1.254	-2.355	-1.325	-0.316	-0.807	-0.236	-1.114	0.742	0.813	0.319	-1.478	-0.277	1.735	-0.866	Glycosylation.Cluster.1
TCGA-E7-A97Q	3.765	0.227	-3.24	-0.111	-1.263	0.443	-0.177	-0.274	0.41	-1.312	-2.565	0.503	-1.741	-1.075	0.913	-1.234	-0.977	0.982	-1.036	-2.281	0.964	1.264	-0.299	Glycosylation.Cluster.2
TCGA-ZF-A9RM	2.691	1.693	-2.455	-2.561	-2.816	-1.33	-3.854	-2.478	-0.646	-0.982	-2.53	-1.779	-0.338	-1.505	-1.001	-0.437	-0.456	-0.156	-0.755	-1.799	-1.498	1.538	0.043	Glycosylation.Cluster.1
TCGA-ZF-A9R9	3.498	0.009	-2.043	1.691	0.755	1.437	-0.017	-1.457	1.807	-0.066	-1.43	0.637	-1.462	-0.788	-0.734	-0.744	0.063	-1.077	-0.597	-1.339	0.851	-0.355	-1.588	Glycosylation.Cluster.1
TCGA-XF-A8HG	2.728	2.562	-2.986	-1.796	-3.459	0.112	-2.865	-2.345	0.489	-0.106	-3.098	-0.464	-0.688	-1.393	-1.141	-2.217	0.405	-0.572	-1.344	-1.905	0.367	2.438	0.15	Glycosylation.Cluster.1
TCGA-UY-A78O	3.383	0.942	-2.579	-0.271	-0.54	-1.23	0.126	0.271	-0.26	0.955	-2.022	-0.533	-1.546	-0.324	0.33	-1.342	-0.616	-0.387	-0.776	0.042	0.613	0.645	-1.054	Glycosylation.Cluster.1
TCGA-CF-A47T	3.448	2.416	-0.727	-1.087	-2.554	-0.269	-2.74	-2.149	0.217	0.699	-3.266	-1.228	-1.404	-1.174	0.265	-2.326	0.783	0.795	0.325	-1.599	-0.099	4.589	0.393	Glycosylation.Cluster.1
TCGA-CU-A3YL	3.496	2.018	-3.282	-0.675	0.598	-0.231	-1.27	1.074	-1.433	-0.749	-2.414	-1.656	-1.27	-1.905	1.052	-1.662	-0.434	-0.873	0.143	-1.434	-0.24	1.383	0.033	Glycosylation.Cluster.1
TCGA-K4-A6MB	3.332	2.681	-4.469	-1.235	-1.881	-0.303	-0.631	-1.662	0.507	1.224	-1.08	-0.147	-0.777	-1.024	-0.251	-1.224	1.162	0.439	-0.062	-1.765	-0.371	2.653	-0.622	Glycosylation.Cluster.1
TCGA-ZF-A9R1	3.388	2.709	-3.225	-0.803	-1.36	0.297	-1.541	-0.891	0.954	0.054	-2.026	-1.313	-0.73	-1.355	0.97	-0.901	-0.103	0.219	0.357	-0.816	-0.194	3.874	-0.555	Glycosylation.Cluster.1
TCGA-G2-AA3B	4.174	1.619	-4.093	-0.824	-0.905	-0.09	0.246	0.211	-0.578	-0.049	-0.132	-2.476	-0.553	-1.766	-0.18	-0.397	1.127	-0.501	0.966	-0.613	-0.412	-0.664	-0.923	Glycosylation.Cluster.1
TCGA-GV-A3QK	3.216	1.044	-1.439	-0.179	-0.423	-0.046	-0.681	-1.359	-0.029	0.638	0.044	-1.408	1.006	-0.881	0.083	-0.17	-0.609	-0.775	0.12	-1.395	0.483	0.927	0.316	Glycosylation.Cluster.1
TCGA-XF-A9SH	3.651	1.404	-1.963	0.529	-1.472	-1.325	-1.126	-2.002	1.195	-1.311	0.169	0.32	-0.315	-0.177	1.234	-0.264	-0.97	1.024	-0.408	-1.737	1.014	-0.065	-1.914	Glycosylation.Cluster.1
TCGA-DK-A1A7	3.877	2.819	-1.883	0.325	-1.343	-0.603	-0.398	-1.025	-0.873	-0.762	-1.028	-1.095	-0.827	-1	-0.826	0.02	0.273	0.564	-0.077	-2.12	0.665	2.364	-0.345	Glycosylation.Cluster.1
TCGA-FD-A3SL	4.76	3.066	-4.881	1.663	0.501	1.576	1.731	1.112	0.324	0.148	-3.169	0.153	-1.668	-0.666	-0.45	-1.155	1.335	-1.16	-1.301	-2.497	-0.095	3.633	0.82	Glycosylation.Cluster.2
TCGA-E7-A6MF	3.72	2.293	-3.654	-0.827	-1.432	-0.335	-0.272	-0.952	-0.796	-1.061	-1.301	-2.627	-1.335	-1.799	-0.251	0.493	0.679	0.179	-0.89	-1.854	-0.011	3.688	0.167	Glycosylation.Cluster.1
TCGA-CF-A47W	3.249	1.193	-2.432	-1.025	-1.787	0.805	-1.573	-1.432	0.259	0.606	-4.321	-0.858	-0.233	-0.429	-0.431	-0.94	0.853	0.884	-1.096	-2.356	-0.041	3.32	0.41	Glycosylation.Cluster.1
TCGA-GD-A76B	4.06	1.045	-0.435	2.327	0.948	1.427	1.688	1.049	1.533	-0.557	0.909	-0.414	-0.483	0.002	-0.653	1.001	1.016	-0.145	-1.052	0.411	1.267	-0.526	-0.956	Glycosylation.Cluster.1
TCGA-GC-A3BM	3.892	1.328	-3.34	0.867	-1.371	-0.263	-0.794	-0.801	0.929	-1.456	-1.018	-1.303	-0.996	-1.153	-1.275	-0.772	-1.061	1.001	-1.146	-2.81	-0.279	1.183	-1.786	Glycosylation.Cluster.1
TCGA-CU-A3QU	3.221	1.322	-3.315	-2.289	0.166	-0.211	-1.456	-1.825	-1.211	-0.038	2.589	-2.632	-0.227	-1.793	-1.235	1.303	-0.689	-0.131	-0.814	-0.688	-1.759	2.433	-2.195	Glycosylation.Cluster.1
TCGA-CF-A47X	2.928	3.696	-3.333	-0.568	-1.008	0.053	-1.219	-1.057	-0.238	0.141	-2.033	-3.421	-0.262	-3.034	0.11	-0.243	-1.164	0.69	-0.844	-0.138	-0.391	4.155	0.472	Glycosylation.Cluster.1
TCGA-XF-AAN0	3.673	1.349	-4.6	0.221	-0.356	0.548	0.326	-0.021	-0.654	-0.963	0.997	-0.685	-0.583	-0.934	-0.735	-1.461	0.841	-0.998	-1.475	-2.201	1.673	-0.926	0.093	Glycosylation.Cluster.1
TCGA-FD-A6TG	4.329	2.745	-3.105	0.908	-0.737	0.102	0.086	-0.116	0.02	-1.037	-3.589	-0.257	-1.126	-0.972	-1.007	-1.351	0.815	-0.743	-0.253	-1.41	1.502	2.445	-1.354	Glycosylation.Cluster.1
TCGA-KQ-A41O	2.535	1.206	-1.481	-3.473	-4.136	-1.541	-3.922	-3.108	-1.393	-1.212	-3.002	-1.342	-0.717	-0.986	-2.013	-1.688	-0.252	0.29	-1.288	-2.442	-0.345	5.32	0.392	Glycosylation.Cluster.1
TCGA-E7-A677	4.224	2.421	-3.319	-0.62	1.009	0.351	0.167	-0.482	-0.743	0.488	1.458	-0.967	0.873	-0.807	-0.283	-0.092	0.319	0.741	1.027	-0.834	-1.198	1.619	0.448	Glycosylation.Cluster.1
TCGA-CF-A1HR	3.459	1.021	-3.974	0.123	0.194	-0.508	1.068	-0.338	0.199	-0.56	-2.326	-0.764	-0.19	-1.086	1.018	-0.277	0.531	1.108	0.966	-1.028	0.365	0.995	-0.516	Glycosylation.Cluster.1
TCGA-E7-A3X6	4.704	2.06	-2.084	1.954	2.001	1.515	3.435	2.348	0.53	-0.025	-0.745	-0.466	-0.909	-0.961	0.44	-0.807	0.767	0.32	0.477	-1.213	-0.113	1.052	0.121	Glycosylation.Cluster.1
TCGA-GV-A6ZA	3.907	1.217	-3.55	-1.33	-1.02	-0.071	-0.251	-0.47	-1.521	0.416	-0.557	-0.713	-0.489	-0.342	0.532	-0.215	1.199	-0.514	-0.271	-2.103	0.236	1.845	-1.334	Glycosylation.Cluster.1
TCGA-FD-A3SJ	3.929	2.288	-4.243	-0.325	-0.629	-0.475	0.249	0.282	-1.051	-1.013	-2.785	-0.309	-0.838	-0.65	1.112	-1.436	-0.429	-0.816	-1.485	-2.821	0.852	4.001	0.022	Glycosylation.Cluster.2
TCGA-E7-A8O7	3.545	3.197	-3.722	1.014	0.36	-0.076	-1.187	0.374	0.557	0.727	3.137	-1.207	0.585	-1.026	0.202	0.321	0.71	0.933	0.292	-1.139	0.531	0.882	0.753	Glycosylation.Cluster.1
TCGA-LT-A5Z6	3.896	1.51	-3.333	0.556	1.244	1.187	-1.083	-0.861	0.607	-0.729	-2.757	-0.942	-1.099	-0.867	-0.632	-1.79	-1.063	-1.364	0.914	-0.67	-0.784	-1.097	0.624	Glycosylation.Cluster.1
TCGA-XF-AAMJ	4.131	0.019	-2.627	0.647	0.441	1.258	-0.852	0.817	1.072	-0.102	-1.348	-0.02	-0.091	0.846	-0.618	-0.745	-0.602	-0.667	-1.669	-2.752	0.837	-0.483	0.93	Glycosylation.Cluster.2
TCGA-4Z-AA89	3.861	2.518	-5.512	0.004	0.408	0.581	0.66	0.616	0.312	-0.886	-0.315	-3.29	-0.619	-2.401	0.866	0.435	0.457	-1.052	-0.918	-2.754	0.648	1.343	-0.713	Glycosylation.Cluster.1
TCGA-CF-A9FM	3.575	2.851	-2.333	-0.985	-0.035	0.662	-0.735	-0.26	-0.626	0.717	1.208	-2.541	-1.03	-2.669	-0.72	0.044	0.646	0.257	0.752	-0.708	-0.024	0.826	0.991	Glycosylation.Cluster.1
TCGA-DK-AA6P	3.31	2.863	-3.487	-3.001	-2.111	-0.302	-2.906	-1.712	-1.479	-0.213	-3.753	-1.386	-1.115	-0.911	-0.263	-1.475	0.469	-0.389	-0.577	-1.803	0.311	2.681	1.434	Glycosylation.Cluster.1
TCGA-G2-AA3D	3.311	1.102	-2.022	-0.673	-1.306	-0.302	-2.795	-1.72	-1	-0.316	-0.533	-1.461	0.846	-1.236	0.709	0.518	-1.162	-0.388	-0.514	0.23	-0.928	1.822	0.242	Glycosylation.Cluster.1
TCGA-E7-A3Y1	3.722	1.135	-2.441	-1.002	-1.601	-1.179	-0.579	-1.486	-1.032	1.033	-2.502	-1.124	-0.659	-1.679	0.194	-1.039	-0.318	1.208	-1.007	-2.009	0.427	3.965	0.563	Glycosylation.Cluster.1
TCGA-GV-A3QF	4.21	1.269	-3.27	-0.383	-0.336	0.732	0.633	-0.444	0.04	1.169	0.65	-3.64	-0.271	-2.736	-0.757	0.04	0.837	1.105	-0.975	-1.064	-0.393	2.609	-0.617	Glycosylation.Cluster.1
TCGA-DK-A6B0	3.657	1.527	-3.853	-1.057	-0.623	-1.247	-0.471	-1.991	-0.459	-0.729	-0.305	-1.503	0.293	-1.103	0.815	0.169	-0.717	0.531	-0.118	-1.587	0.224	4.611	-0.864	Glycosylation.Cluster.1
TCGA-ZF-AA54	5.186	1.628	0.062	0.058	-0.572	2.48	0.84	-0.164	0.96	-0.143	-2.413	-0.574	-0.878	0.133	0.135	-0.848	-0.804	0.773	-1.274	-2.21	0.291	1.066	0.191	Glycosylation.Cluster.2
TCGA-E7-A5KF	3.341	2.836	-3.782	-3.309	-0.819	-0.571	-2.14	-1.133	-1.499	-0.767	-0.342	-3.852	-1.451	-2.904	-0.549	-0.117	1.115	-0.832	-0.015	-1.182	0.261	2.166	-0.384	Glycosylation.Cluster.1
TCGA-YC-A89H	4.071	1.141	-2.234	0.992	-1.155	1.543	0.812	-0.461	2.038	1.199	-1.045	0.635	0.007	0.604	0.79	-0.57	0.969	-1.566	-0.69	-1.731	1.136	1.429	-1.433	Glycosylation.Cluster.1
TCGA-FD-A5BX	4.442	1.554	0.814	0.639	-1.031	2.617	0.531	-1.316	0.837	-0.808	-0.829	0.119	0.261	0.364	-0.432	0.704	-0.94	-0.454	-1.195	-2.777	0.976	3.149	1.415	Glycosylation.Cluster.2
TCGA-E7-A678	3.387	2.02	-1.631	-0.521	-0.611	-1.393	0.057	-0.656	0.495	-0.153	-3.68	-2.113	-0.423	-1.286	0.062	0.437	0.744	1.076	-0.209	-1.013	1.562	1.961	0.426	Glycosylation.Cluster.1
TCGA-CF-A5U8	3.374	1.09	-1.846	-2.083	-2.598	-0.541	-2.475	-1.833	-1.242	-1.011	-2.859	-1.864	-0.494	-0.677	-0.92	-0.808	0.404	0.835	-1.401	-2.444	1.055	5.111	0.834	Glycosylation.Cluster.1
