# Supplementary material for: A glycosylation risk score comprehensively assists the treatment of bladder neoplasm in the real-world cohort, including the tumor microenvironment, molecular and clinical prognosis
Source: Front Pharmacol. 2023 Sep 25;14:1280428. doi: 10.3389/fphar.2023.1280428 (PMC10560734; doi:10.3389/fphar.2023.1280428)
Supplement: Supplementary file 8 [file Table11.XLSX]

## Sheet: The association between Glycosy
The association between Glycosylation risk score and immune cells in the TIME in Xiangya-BLCA cohort
Cox.Results	Immune cells	r	p.value	relation
Cox.Results	Activated B cell	0.442242	< 0.001	1.Positive Relation
Cox.Results	Activated CD4 T cell	0.416336	< 0.01	1.Positive Relation
Cox.Results	Activated CD8 T cell	0.404785	< 0.01	1.Positive Relation
Cox.Results	Activated dendritic cell	0.543609	< 0.001	1.Positive Relation
Cox.Results	CD56bright natural killer cell	-0.344771	< 0.01	2.Negative Relation
Cox.Results	CD56dim natural killer cell	-0.17471	ns	2.Negative Relation
Cox.Results	Central memory CD4 T cell	0.441285	< 0.001	1.Positive Relation
Cox.Results	Central memory CD8 T cell	0.582707	< 0.001	1.Positive Relation
Cox.Results	Effector memeory CD4 T cell	0.557348	< 0.001	1.Positive Relation
Cox.Results	Effector memeory CD8 T cell	0.474983	< 0.001	1.Positive Relation
Cox.Results	Eosinophil	0.121805	ns	1.Positive Relation
Cox.Results	Gamma delta T cell	0.481066	< 0.001	1.Positive Relation
Cox.Results	Immature B cell	0.654272	< 0.001	1.Positive Relation
Cox.Results	Immature dendritic cell	0.273069	< 0.05	1.Positive Relation
Cox.Results	Macrophage	0.437867	< 0.001	1.Positive Relation
Cox.Results	Mast cell	0.580519	< 0.001	1.Positive Relation
Cox.Results	MDSC	0.643951	< 0.001	1.Positive Relation
Cox.Results	Memory B cell	0.422556	< 0.01	1.Positive Relation
Cox.Results	Monocyte	-0.057553	ns	2.Negative Relation
Cox.Results	Natural killer cell	0.749214	< 0.001	1.Positive Relation
Cox.Results	Natural killer T cell	0.68756	< 0.001	1.Positive Relation
Cox.Results	Neutrophil	0.496036	< 0.001	1.Positive Relation
Cox.Results	Plasmacytoid dendritic cell	0.583937	< 0.001	1.Positive Relation
Cox.Results	Regulatory T cell	0.730417	< 0.001	1.Positive Relation
Cox.Results	T follicular helper cell	0.703964	< 0.001	1.Positive Relation
Cox.Results	Type 1 T helper cell	0.672932	< 0.001	1.Positive Relation
Cox.Results	Type 17 T helper cell	0.0884484	ns	1.Positive Relation
Cox.Results	Type 2 T helper cell	0.477649	< 0.001	1.Positive Relation
Cox.Results	Cox.Results	1	Not Applicable	1.Positive Relation
