# Supplementary material for: A glycosylation risk score comprehensively assists the treatment of bladder neoplasm in the real-world cohort, including the tumor microenvironment, molecular and clinical prognosis
Source: Front Pharmacol. 2023 Sep 25;14:1280428. doi: 10.3389/fphar.2023.1280428 (PMC10560734; doi:10.3389/fphar.2023.1280428)
Supplement: Supplementary file 10 [file Table1.XLSX]

## Sheet: TCGA-BLCA
The clinical information of the TCGA-BLCA cohorts
Patient.ID	Survival.Months	Status.indicator	age	gender	grade	stage	T	M	N
TCGA-2F-A9KO	24.4667	1	63	MALE	High Grade	Stage IV	T3	M0	N1
TCGA-2F-A9KP	12.1333	1	66	MALE	High Grade	Stage IV	T3a	MX	N2
TCGA-2F-A9KQ	96.2	0	69	MALE	High Grade	Stage III	T3a	M0	N0
TCGA-2F-A9KR	106.1	1	59	FEMALE	High Grade	Stage III	T3a	M0	N0
TCGA-2F-A9KT	78.4	0	83	MALE	High Grade	Stage II	T2b	M0	N0
TCGA-2F-A9KW	8.46667	1	67	FEMALE	High Grade	Stage III	T3b	MX	N0
TCGA-4Z-AA7M	16.5	0	65	MALE	High Grade	Stage III	T3a	M0	N0
TCGA-4Z-AA7N	45.5667	1	65	MALE	High Grade	Stage III	T3a	M0	N0
TCGA-4Z-AA7O	17.0667	0	64	MALE	High Grade	Stage II	T2a	M0	N0
TCGA-4Z-AA7Q	17	1	79	MALE	High Grade	Stage III	T3a	M0	NX
TCGA-4Z-AA7R	17.4	1	73	MALE	High Grade	Stage IV	T4b	M0	N0
TCGA-4Z-AA7S	35.4667	1	66	MALE	High Grade	Stage III	T4a	M0	N0
TCGA-4Z-AA7W	28	0	55	MALE	High Grade	Stage II	T2a	M0	N0
TCGA-4Z-AA7Y	50.7333	0	60	MALE	High Grade	Stage II	T2a	M0	N0
TCGA-4Z-AA80	0.633333	1	73	MALE	High Grade	Stage II	T2a	M0	N0
TCGA-4Z-AA81	42.3333	1	80	MALE	High Grade	Stage II	T2b	M0	N0
TCGA-4Z-AA82	51.8667	1	59	MALE	High Grade	Stage IV	T2a	M0	N1
TCGA-4Z-AA83	67.4667	0	52	MALE	High Grade	Stage II	T2a	M0	N0
TCGA-4Z-AA84	15.3333	0	61	MALE	High Grade	Stage IV	T3a	M1	N2
TCGA-4Z-AA86	10.3667	1	66	MALE	High Grade	Stage IV	T3a	M0	N1
TCGA-4Z-AA87	48.4667	0	72	MALE	High Grade	Stage III	T4a	M0	N0
TCGA-4Z-AA89	34.3	0	60	MALE	High Grade	Stage IV	T4b	M0	N0
TCGA-5N-A9KI	2.53333	1	76	FEMALE	High Grade	Stage III	T4	MX	NX
TCGA-5N-A9KM	17.6667	1	73	FEMALE	High Grade	Stage III	T4a	MX	N0
TCGA-BL-A0C8	40.6333	0	73	MALE	High Grade	Stage I	T1	M0	NX
TCGA-BL-A13I	7.43333	1	57	FEMALE	High Grade	Stage III	T3	M0	N0
TCGA-BL-A13J	2.7	1	65	MALE	High Grade	Stage IV	T4	M0	N2
TCGA-BL-A3JM	6.83333	1	62	MALE	High Grade	Stage III	T3	M0	N0
TCGA-BL-A5ZZ	12.5667	0	80	FEMALE	High Grade	Stage III	T4a	MX	N0
TCGA-BT-A0S7	6.66667	1	75	MALE	High Grade	Stage III	T4a	MX	N0
TCGA-BT-A0YX	13.3333	1	70	FEMALE	High Grade	Stage III	T3b	M0	N0
TCGA-BT-A20J	19.3	1	75	MALE	High Grade	Stage II	T2b	MX	N0
TCGA-BT-A20N	26.5	1	72	MALE	High Grade	Stage III	T3a	MX	N0
TCGA-BT-A20O	12.3333	1	75	MALE	High Grade	Stage III	T3a	MX	N0
TCGA-BT-A20P	18.1333	1	81	FEMALE	High Grade	Stage III	T3a	M0	N0
TCGA-BT-A20Q	19.7667	1	73	MALE	High Grade	Stage IV	T3b	M0	N2
TCGA-BT-A20R	5.13333	1	79	FEMALE	High Grade	Stage IV	T3b	M0	N1
TCGA-BT-A20T	15.1	1	63	MALE	High Grade	Stage IV	T3b	M0	N1
TCGA-BT-A20U	15.1667	1	70	FEMALE	High Grade	Stage III	T3a	M0	N0
TCGA-BT-A20V	5.13333	1	59	FEMALE	High Grade	Stage IV	T4a	M0	N2
TCGA-BT-A20W	8.46667	1	71	MALE	High Grade	Stage II	T2b	M0	N0
TCGA-BT-A20X	8.36667	1	56	MALE	High Grade	Stage IV	T4a	M0	N2
TCGA-BT-A2LA	17.4	0	54	MALE	High Grade	Stage III	T3a	M0	N0
TCGA-BT-A2LB	16.4	1	73	FEMALE	High Grade	Stage III	T3a	M0	N0
TCGA-BT-A2LD	20.7667	1	78	FEMALE	High Grade	Stage IV	T3a	M0	N1
TCGA-BT-A3PH	4.73333	1	76	MALE	High Grade	Stage IV	T3b	MX	N2
TCGA-BT-A3PJ	26.3	0	76	MALE	High Grade	Stage III	T3b	M0	N0
TCGA-BT-A3PK	10.1	1	80	MALE	High Grade	Stage II	T2b	MX	N0
TCGA-BT-A42C	29.1	0	64	MALE	High Grade	Stage II	unknow	M0	N0
TCGA-BT-A42E	36.9333	0	74	MALE	High Grade	Stage III	T3a	M0	N0
TCGA-BT-A42F	28.8	0	64	MALE	High Grade	Stage IV	T4a	MX	N1
TCGA-C4-A0EZ	9.1	1	69	FEMALE	High Grade	Stage IV	T3a	M1	N1
TCGA-C4-A0F0	1.96667	0	60	MALE	High Grade	Stage II	T2b	M0	N0
TCGA-C4-A0F1	2.96667	0	71	MALE	High Grade	Stage III	T3b	M0	N0
TCGA-C4-A0F6	23.3333	0	82	FEMALE	High Grade	Stage III	T3b	M0	N0
TCGA-C4-A0F7	2.06667	1	77	MALE	High Grade	Stage IV	T4b	M0	N2
TCGA-CF-A1HR	12.9667	0	62	MALE	High Grade	Stage III	T3	M0	N0
TCGA-CF-A1HS	12.7333	0	75	FEMALE	High Grade	Stage III	T3	M0	N0
TCGA-CF-A27C	14.1667	0	52	MALE	High Grade	Stage III	T3	M0	N0
TCGA-CF-A3MF	12.7667	0	34	MALE	Low Grade	Stage III	T3	M0	N0
TCGA-CF-A3MG	12.3	0	48	MALE	Low Grade	Stage II	T2	M0	N0
TCGA-CF-A3MH	13.2667	0	75	MALE	Low Grade	Stage II	T2	M0	N0
TCGA-CF-A3MI	12.3333	0	62	MALE	Low Grade	Stage II	T2	M0	N0
TCGA-CF-A47S	11.1	0	41	MALE	Low Grade	Stage II	T2	M0	N0
TCGA-CF-A47T	12.8333	1	58	FEMALE	Low Grade	Stage II	T2	M0	N0
TCGA-CF-A47V	12.6333	0	52	MALE	High Grade	Stage II	T2	M0	N0
TCGA-CF-A47W	12.2667	0	42	MALE	Low Grade	Stage II	T2	M0	N0
TCGA-CF-A47X	12.8	0	60	MALE	Low Grade	Stage II	T2	M0	N0
TCGA-CF-A47Y	12.4333	0	55	MALE	Low Grade	Stage II	T2	M0	N0
TCGA-CF-A5U8	13.3	0	59	MALE	Low Grade	Stage II	T2	M0	N0
TCGA-CF-A5UA	12.1667	0	67	MALE	Low Grade	Stage II	T2	M0	N0
TCGA-CF-A7I0	12.2667	0	54	MALE	Low Grade	Stage II	T2	M0	N0
TCGA-CF-A8HX	11.5	0	55	FEMALE	High Grade	Stage II	T2	M0	N0
TCGA-CF-A8HY	11.5	0	59	MALE	High Grade	Stage II	T2	M0	N0
TCGA-CF-A9FF	12.0333	0	52	MALE	High Grade	Stage II	T2	M0	N0
TCGA-CF-A9FL	18.8333	1	85	MALE	High Grade	Stage III	T3b	M0	N0
TCGA-CF-A9FM	13.2667	0	50	MALE	High Grade	Stage I	T1	M0	N0
TCGA-CU-A0YN	13.1	1	60	MALE	High Grade	Stage III	T3a	M0	N0
TCGA-CU-A0YO	4.96667	1	84	MALE	High Grade	Stage IV	T3a	MX	N2
TCGA-CU-A0YR	15.3333	1	83	MALE	High Grade	Stage IV	T2	M0	N2
TCGA-CU-A3KJ	18.7333	0	75	MALE	High Grade	Stage III	T3b	M0	N0
TCGA-CU-A3QU	5.26667	0	58	MALE	High Grade	Stage IV	T2b	M0	N1
TCGA-CU-A3YL	30.2	0	67	MALE	High Grade	Stage III	T4a	M0	N0
TCGA-CU-A5W6	1.86667	1	70	MALE	High Grade	Stage III	T4a	M0	N0
TCGA-CU-A72E	13.7667	1	76	MALE	High Grade	Stage IV	T3b	M0	N2
TCGA-DK-A1A3	22.1667	1	60	MALE	High Grade	Stage IV	T3	M0	N2
TCGA-DK-A1A5	2.16667	1	79	MALE	High Grade	Stage II	T2b	M0	N0
TCGA-DK-A1A6	67.3333	0	53	MALE	High Grade	Stage IV	T2a	M0	N1
TCGA-DK-A1A7	18.6667	0	67	FEMALE	High Grade	Stage IV	T3	M0	N2
TCGA-DK-A1AA	19.2667	0	57	MALE	High Grade	Stage III	T3	M0	N0
TCGA-DK-A1AB	16.9333	1	74	FEMALE	High Grade	Stage IV	T4a	M0	N2
TCGA-DK-A1AC	132.7	0	72	MALE	High Grade	Stage III	T3b	M0	N0
TCGA-DK-A1AD	114	0	69	MALE	High Grade	Stage IV	T3b	M0	N2
TCGA-DK-A1AE	16.3667	0	84	MALE	High Grade	Stage III	T3	M0	N0
TCGA-DK-A1AF	17.8667	0	84	FEMALE	High Grade	Stage IV	T3	M0	N2
TCGA-DK-A1AG	15.8333	0	65	MALE	High Grade	Stage III	T3	M0	N0
TCGA-DK-A2HX	47.3333	1	80	FEMALE	High Grade	Stage IV	T3	M0	N2
TCGA-DK-A2I1	18.2	0	73	FEMALE	High Grade	Stage II	T2b	M0	N0
TCGA-DK-A2I2	7.9	1	63	FEMALE	High Grade	Stage IV	T3	M0	N3
TCGA-DK-A2I4	127.833	0	79	MALE	High Grade	Stage III	T3b	M0	N0
TCGA-DK-A2I6	88.5333	0	81	MALE	High Grade	Stage IV	T2b	M0	N1
TCGA-DK-A3IK	4.86667	1	87	MALE	High Grade	Stage IV	T3	M0	N2
TCGA-DK-A3IL	13.7667	1	79	FEMALE	High Grade	Stage IV	T3	M0	N2
TCGA-DK-A3IM	8.26667	1	76	MALE	High Grade	Stage III	T3	M0	N0
TCGA-DK-A3IN	8.33333	1	72	MALE	High Grade	Stage III	T4a	M0	N0
TCGA-DK-A3IQ	17.9667	1	74	MALE	High Grade	Stage III	T3	M0	N0
TCGA-DK-A3IS	50.9667	0	68	MALE	High Grade	Stage II	T2a	M0	N0
TCGA-DK-A3IT	21.6	0	62	MALE	High Grade	Stage III	T3	M0	N0
TCGA-DK-A3IU	23.5333	1	58	MALE	High Grade	Stage II	T2b	M0	N0
TCGA-DK-A3IV	9.8	1	60	MALE	High Grade	Stage II	unknow	M0	NX
TCGA-DK-A3WW	21.1	0	57	MALE	High Grade	Stage III	T3	M0	N0
TCGA-DK-A3WX	10.7	1	67	FEMALE	High Grade	Stage III	T3	M0	N0
TCGA-DK-A3WY	165.567	0	67	FEMALE	High Grade	Stage III	T3	M0	N0
TCGA-DK-A3X1	66.9667	0	78	FEMALE	High Grade	Stage III	T3	M0	N0
TCGA-DK-A3X2	18.2333	1	85	MALE	High Grade	Stage IV	T3	M0	N2
TCGA-DK-A6AV	65.0667	0	82	FEMALE	High Grade	Stage II	T2a	M0	N0
TCGA-DK-A6AW	54.0333	0	70	MALE	High Grade	Stage II	T2a	M0	N0
TCGA-DK-A6B0	77.6667	0	61	MALE	High Grade	Stage II	T2b	M0	N0
TCGA-DK-A6B1	68.3	0	67	MALE	High Grade	Stage II	T2a	M0	N0
TCGA-DK-A6B2	15.9	0	70	MALE	High Grade	Stage IV	T3	M0	N1
TCGA-DK-A6B5	51.4	0	45	MALE	High Grade	Stage IV	T4a	M0	N2
TCGA-DK-A6B6	37.1667	0	57	MALE	High Grade	Stage II	unknow	MX	NX
TCGA-DK-AA6L	38.7667	1	48	MALE	High Grade	Stage IV	T3	MX	N1
TCGA-DK-AA6M	52.7333	0	64	FEMALE	High Grade	Stage II	T2	M0	N0
TCGA-DK-AA6P	15.2333	0	72	FEMALE	High Grade	Stage II	unknow	M0	N0
TCGA-DK-AA6Q	13.7667	1	61	FEMALE	High Grade	Stage IV	T3	M0	N1
TCGA-DK-AA6R	168.033	0	68	MALE	High Grade	Stage IV	T4	M0	N1
TCGA-DK-AA6S	168.333	0	60	MALE	High Grade	Stage III	T3b	M0	N0
TCGA-DK-AA6T	19.0667	0	63	MALE	High Grade	Stage II	unknow	M0	N0
TCGA-DK-AA6U	19.2667	0	64	MALE	NA	Stage II	unknow	M0	N0
TCGA-DK-AA6W	13.8333	1	78	MALE	High Grade	Stage II	T2	M0	N0
TCGA-DK-AA6X	15.5667	0	63	MALE	High Grade	Stage II	unknow	M0	N0
TCGA-DK-AA71	13.8333	0	71	MALE	High Grade	Stage II	T2b	M0	N0
TCGA-DK-AA74	56.9333	0	75	MALE	High Grade	Stage III	T3	M0	N0
TCGA-DK-AA75	11.3333	1	82	MALE	High Grade	Stage III	T3	M0	N0
TCGA-DK-AA76	12.2	0	64	FEMALE	High Grade	Stage II	unknow	M0	N0
TCGA-DK-AA77	20.6	0	61	MALE	High Grade	Stage II	T2a	M0	N0
TCGA-E5-A2PC	44.2	0	61	FEMALE	High Grade	Stage IV	T2b	MX	N1
TCGA-E5-A4TZ	15.5667	1	64	MALE	High Grade	Stage IV	T4b	MX	N2
TCGA-E5-A4U1	39.3667	0	72	MALE	High Grade	Stage II	T2b	M0	N0
TCGA-E7-A3X6	30.1333	1	70	MALE	Low Grade	Stage II	T2	M0	NX
TCGA-E7-A3Y1	5.43333	0	57	MALE	Low Grade	Stage II	unknow	M0	N0
TCGA-E7-A4IJ	22.4667	1	56	MALE	High Grade	Stage II	T2b	M0	NX
TCGA-E7-A4XJ	2.26667	1	66	MALE	High Grade	Stage II	T2	M0	N0
TCGA-E7-A519	16.9333	0	72	MALE	High Grade	Stage II	T2b	M0	NX
TCGA-E7-A541	25.9333	1	66	MALE	High Grade	Stage II	T2b	MX	N0
TCGA-E7-A5KE	0.566667	0	78	FEMALE	High Grade	Stage II	T2a	M0	N0
TCGA-E7-A5KF	0.666667	0	67	MALE	Low Grade	Stage II	T2a	M0	N0
TCGA-E7-A677	27.3333	0	81	MALE	Low Grade	Stage II	T2b	M0	N0
TCGA-E7-A678	26.6	0	55	MALE	Low Grade	Stage III	T3	M0	N0
TCGA-E7-A6MD	4.3	0	66	MALE	High Grade	Stage IV	T4a	M0	N1
TCGA-E7-A6ME	24.3667	0	75	MALE	High Grade	Stage II	T2b	M0	NX
TCGA-E7-A6MF	25	0	37	MALE	Low Grade	Stage II	T2a	M0	NX
TCGA-E7-A7DU	0.933333	0	73	MALE	Low Grade	Stage III	T3	M0	N0
TCGA-E7-A7DV	1.23333	0	44	MALE	High Grade	Stage IV	T4	MX	N3
TCGA-E7-A7PW	13.8667	0	63	MALE	High Grade	Stage III	T3a	M0	NX
TCGA-E7-A7XN	14.2667	0	66	MALE	High Grade	Stage III	T3	M0	N0
TCGA-E7-A85H	13.1333	0	64	MALE	High Grade	Stage III	T3	M0	N0
TCGA-E7-A8O7	15.5333	0	52	MALE	Low Grade	Stage II	T2	M0	N0
TCGA-E7-A8O8	0.433333	0	59	MALE	High Grade	Stage II	T2	M0	N0
TCGA-E7-A97P	14.5667	1	73	MALE	High Grade	Stage II	T2	M0	NX
TCGA-E7-A97Q	8.2	1	60	FEMALE	High Grade	Stage IV	T4a	MX	N3
TCGA-FD-A3B3	32.4667	1	74	FEMALE	High Grade	Stage III	T3	MX	N0
TCGA-FD-A3B4	17	1	55	FEMALE	High Grade	Stage III	T4a	MX	N0
TCGA-FD-A3B5	9.06667	1	86	MALE	High Grade	Stage IV	T2b	MX	N1
TCGA-FD-A3B6	33.5	1	75	MALE	High Grade	Stage II	T2b	MX	N0
TCGA-FD-A3B7	4.06667	1	66	MALE	High Grade	Stage III	T3a	MX	N0
TCGA-FD-A3B8	12.8	0	56	MALE	High Grade	Stage II	T2b	MX	N0
TCGA-FD-A3N5	22.8333	1	69	MALE	High Grade	Stage II	T2b	MX	N0
TCGA-FD-A3N6	28.3667	0	43	FEMALE	High Grade	Stage II	T2b	MX	N0
TCGA-FD-A3NA	61.5	0	60	MALE	High Grade	Stage II	T2b	MX	N0
TCGA-FD-A3SJ	24.6333	1	59	MALE	High Grade	Stage IV	T2b	MX	N2
TCGA-FD-A3SL	23.7333	1	60	MALE	High Grade	Stage IV	T4a	M1	N2
TCGA-FD-A3SM	18.2333	1	70	MALE	High Grade	Stage IV	T3a	M1	N2
TCGA-FD-A3SN	29.5667	0	79	MALE	High Grade	Stage III	T3b	MX	N0
TCGA-FD-A3SO	5.6	1	68	MALE	High Grade	Stage IV	T3a	MX	N1
TCGA-FD-A3SP	26.1	0	60	MALE	High Grade	Stage III	T3b	MX	N0
TCGA-FD-A3SQ	47.4333	1	62	MALE	High Grade	Stage IV	T3a	MX	N2
TCGA-FD-A3SR	20.0667	1	68	MALE	High Grade	Stage IV	T4a	MX	N2
TCGA-FD-A3SS	13.0333	1	66	MALE	High Grade	Stage IV	T4	MX	N3
TCGA-FD-A43N	23.3	0	76	MALE	High Grade	Stage III	T3a	MX	N0
TCGA-FD-A43P	27.7333	0	74	MALE	High Grade	Stage II	T2a	MX	N0
TCGA-FD-A43S	15.1667	0	71	FEMALE	High Grade	Stage III	T3b	MX	N0
TCGA-FD-A43U	21.2	0	70	MALE	High Grade	Stage IV	T4a	MX	N2
TCGA-FD-A43X	3.66667	0	84	MALE	High Grade	Stage II	T2a	MX	N0
TCGA-FD-A43Y	15.8	1	65	MALE	High Grade	Stage III	T4	MX	N0
TCGA-FD-A5BR	27.1	0	57	MALE	High Grade	Stage II	T2b	MX	N0
TCGA-FD-A5BS	54.6333	0	68	MALE	High Grade	Stage III	T3b	MX	N0
TCGA-FD-A5BT	10.9333	1	84	MALE	High Grade	Stage III	T3b	MX	N0
TCGA-FD-A5BU	19.6	0	76	FEMALE	High Grade	Stage II	T2b	MX	N0
TCGA-FD-A5BV	5.43333	1	47	FEMALE	High Grade	Stage III	T3b	MX	N0
TCGA-FD-A5BX	5.76667	1	82	MALE	High Grade	Stage IV	T3b	MX	N1
TCGA-FD-A5BY	8.36667	0	63	FEMALE	High Grade	Stage III	T3a	MX	N0
TCGA-FD-A5BZ	27.8333	1	77	FEMALE	High Grade	Stage IV	T3a	MX	N1
TCGA-FD-A5C0	18.3333	1	61	MALE	High Grade	Stage IV	T3a	MX	N2
TCGA-FD-A5C1	59.7333	0	61	FEMALE	High Grade	Stage III	T3b	MX	N0
TCGA-FD-A62N	2.73333	0	69	MALE	High Grade	Stage III	T3b	MX	N0
TCGA-FD-A62O	7.2	1	74	MALE	High Grade	Stage IV	T3a	MX	N2
TCGA-FD-A62P	6.36667	1	76	MALE	High Grade	Stage II	T2b	MX	N0
TCGA-FD-A62S	13.5333	1	60	FEMALE	High Grade	Stage III	T3b	MX	N0
TCGA-FD-A6TA	63.7333	0	58	MALE	High Grade	Stage IV	T3b	MX	N2
TCGA-FD-A6TB	19.0667	0	82	MALE	High Grade	Stage III	T3a	MX	N0
TCGA-FD-A6TC	6.23333	0	79	FEMALE	High Grade	Stage III	T4a	MX	N0
TCGA-FD-A6TD	12.8667	1	77	MALE	High Grade	Stage III	T3a	MX	N0
TCGA-FD-A6TE	12.5333	0	54	MALE	High Grade	Stage IV	T3a	MX	N2
TCGA-FD-A6TF	2.3	1	80	FEMALE	High Grade	Stage IV	T3b	M1	N2
TCGA-FD-A6TG	3.1	1	73	MALE	High Grade	Stage IV	T3a	MX	N2
TCGA-FD-A6TH	4.36667	1	63	MALE	High Grade	Stage IV	T3	MX	N2
TCGA-FD-A6TI	9.8	1	73	MALE	High Grade	Stage IV	T4b	MX	N1
TCGA-FD-A6TK	11	0	60	MALE	High Grade	Stage III	T3a	MX	N0
TCGA-FJ-A3Z7	31.5	0	76	MALE	High Grade	Stage IV	T4a	MX	N2
TCGA-FJ-A3Z9	12.8333	1	72	MALE	High Grade	NA	TX	M0	N0
TCGA-FJ-A3ZE	10.8	1	65	MALE	High Grade	Stage IV	unknow	M1	N3
TCGA-FJ-A3ZF	17.4667	0	73	MALE	High Grade	Stage III	unknow	M0	N0
TCGA-FJ-A871	9.06667	1	49	MALE	High Grade	Stage III	T3b	MX	NX
TCGA-FT-A3EE	3.3	1	80	FEMALE	High Grade	Stage III	T4a	MX	N0
TCGA-FT-A61P	11.2333	0	76	MALE	High Grade	Stage IV	T3b	MX	N2
TCGA-G2-A2EC	23.2	1	58	FEMALE	High Grade	Stage II	unknow	M0	N0
TCGA-G2-A2EF	62.8	0	50	MALE	High Grade	Stage II	unknow	M0	N0
TCGA-G2-A2EJ	48.6667	0	56	FEMALE	High Grade	Stage II	unknow	M0	N0
TCGA-G2-A2EK	16.1667	0	57	MALE	High Grade	Stage II	unknow	M0	N0
TCGA-G2-A2EL	27.3	1	77	MALE	High Grade	Stage II	unknow	M0	N0
TCGA-G2-A2EO	60.1333	1	69	MALE	High Grade	Stage III	T3a	M0	N0
TCGA-G2-A2ES	33.4667	1	85	MALE	High Grade	Stage II	T3b	M0	N0
TCGA-G2-A3IB	7.33333	1	66	MALE	High Grade	Stage II	unknow	MX	NX
TCGA-G2-A3IE	20.4	1	51	MALE	High Grade	Stage II	unknow	MX	NX
TCGA-G2-A3VY	17.8667	0	66	MALE	High Grade	Stage II	unknow	unknow	unknow
TCGA-G2-AA3B	66.9333	0	75	FEMALE	High Grade	Stage II	T2	M0	N0
TCGA-G2-AA3C	7.03333	1	66	MALE	High Grade	Stage IV	T3b	M0	N1
TCGA-G2-AA3D	71.3	0	60	MALE	High Grade	Stage IV	T3	M0	N2
TCGA-G2-AA3F	29.7667	0	77	MALE	High Grade	Stage IV	T3	M0	N1
TCGA-GC-A3BM	21.7	1	70	MALE	High Grade	Stage II	T2b	M0	N0
TCGA-GC-A3I6	21	1	45	MALE	High Grade	Stage III	T3a	M0	N0
TCGA-GC-A3OO	16.0333	0	79	MALE	High Grade	Stage II	T2b	M0	N0
TCGA-GC-A3RB	19.4	0	54	MALE	High Grade	Stage III	T3b	M0	N0
TCGA-GC-A3RC	16.1333	0	59	MALE	High Grade	Stage II	T2b	M0	N0
TCGA-GC-A3RD	14.2667	0	83	FEMALE	High Grade	Stage III	T3a	M0	N0
TCGA-GC-A3WC	18	0	80	FEMALE	High Grade	Stage III	T3	MX	N0
TCGA-GC-A3YS	25.2667	0	61	MALE	High Grade	Stage IV	T3a	MX	N1
TCGA-GC-A4ZW	0.5	0	71	MALE	High Grade	Stage III	T3a	M0	N0
TCGA-GD-A2C5	27.0667	0	53	FEMALE	High Grade	Stage IV	T3a	MX	N2
TCGA-GD-A3OP	2.13333	0	84	FEMALE	High Grade	Stage IV	T4a	MX	N2
TCGA-GD-A3OQ	3.16667	0	48	MALE	High Grade	Stage IV	T4a	MX	N1
TCGA-GD-A3OS	21.2667	0	54	FEMALE	High Grade	Stage II	unknow	MX	NX
TCGA-GD-A6C6	2.23333	0	64	MALE	High Grade	Stage III	T3a	MX	N0
TCGA-GD-A76B	7.46667	1	86	FEMALE	High Grade	Stage II	T2b	MX	N0
TCGA-GU-A42P	11.0667	1	72	MALE	High Grade	Stage IV	T3a	M0	N1
TCGA-GU-A42Q	11.4667	1	67	MALE	High Grade	Stage III	T3b	M0	N0
TCGA-GU-A42R	19.2333	1	68	MALE	High Grade	Stage IV	T4a	MX	N2
TCGA-GU-A762	7.73333	1	87	MALE	High Grade	Stage IV	T4a	MX	N2
TCGA-GU-A763	33.2333	0	72	MALE	High Grade	Stage III	T4	M0	N0
TCGA-GU-A764	20.3333	0	66	MALE	High Grade	Stage II	T2b	MX	N0
TCGA-GU-A766	16	0	62	MALE	High Grade	Stage II	T2a	MX	N0
TCGA-GU-A767	4.8	1	81	MALE	High Grade	Stage IV	T3b	MX	N2
TCGA-GU-AATO	10.8	1	75	MALE	High Grade	Stage IV	T4a	MX	N2
TCGA-GU-AATP	33.4333	0	74	MALE	High Grade	Stage IV	T2	MX	N2
TCGA-GU-AATQ	7.1	1	68	MALE	High Grade	Stage III	T3b	MX	N0
TCGA-GV-A3JV	14.4667	1	66	MALE	High Grade	Stage IV	T3b	MX	N1
TCGA-GV-A3JW	21.6333	0	74	MALE	High Grade	Stage II	T2	MX	NX
TCGA-GV-A3JX	19.3667	0	59	MALE	High Grade	Stage III	T3b	MX	N0
TCGA-GV-A3JZ	20.1	0	55	MALE	High Grade	Stage IV	T4a	MX	N3
TCGA-GV-A3QF	20.5667	1	79	MALE	High Grade	Stage IV	T3b	MX	N2
TCGA-GV-A3QH	8.6	1	67	MALE	High Grade	Stage II	unknow	MX	NX
TCGA-GV-A3QI	37	0	47	MALE	High Grade	Stage III	T3b	MX	N0
TCGA-GV-A3QK	27.7333	0	56	FEMALE	High Grade	Stage IV	T4a	M0	N2
TCGA-GV-A40E	8.7	1	75	MALE	High Grade	Stage II	unknow	MX	NX
TCGA-GV-A40G	19.3333	0	77	MALE	High Grade	Stage II	T2a	MX	N0
TCGA-GV-A6ZA	23.0333	0	54	MALE	High Grade	Stage II	T2b	MX	N0
TCGA-H4-A2HO	1.53333	0	53	MALE	High Grade	Stage III	T4a	MX	N0
TCGA-H4-A2HQ	19.6667	0	64	FEMALE	High Grade	Stage IV	unknow	M1	NX
TCGA-HQ-A2OE	39.1333	0	69	MALE	NA	NA	T2a	MX	N2
TCGA-HQ-A2OF	64.9	0	52	FEMALE	High Grade	Stage III	T3b	M0	N0
TCGA-HQ-A5ND	9.13333	1	78	MALE	High Grade	Stage IV	T3b	M0	N1
TCGA-HQ-A5NE	12.3333	1	57	MALE	High Grade	Stage III	T3	M0	N0
TCGA-K4-A3WS	25.3667	0	66	MALE	High Grade	Stage III	T3a	MX	N0
TCGA-K4-A3WU	3.5	0	87	MALE	High Grade	Stage III	T4a	MX	N0
TCGA-K4-A3WV	21.5333	0	77	FEMALE	High Grade	Stage II	T2b	MX	N0
TCGA-K4-A4AB	2.8	1	76	MALE	High Grade	Stage III	T4a	MX	N0
TCGA-K4-A4AC	9.26667	1	83	MALE	High Grade	Stage II	T2b	MX	N0
TCGA-K4-A54R	28.0667	0	59	MALE	High Grade	Stage II	T2b	MX	N0
TCGA-K4-A5RH	9.2	0	69	MALE	High Grade	Stage III	T3a	MX	N0
TCGA-K4-A5RI	11.8667	1	67	FEMALE	High Grade	Stage III	T3a	MX	N0
TCGA-K4-A5RJ	17.9667	0	75	MALE	High Grade	Stage II	T2b	MX	N0
TCGA-K4-A6FZ	1.83333	0	75	FEMALE	High Grade	Stage III	T3a	MX	N0
TCGA-K4-A6MB	15.6333	0	64	MALE	High Grade	Stage IV	T3b	MX	N1
TCGA-K4-A83P	16.5	0	77	MALE	NA	Stage IV	T4a	MX	N1
TCGA-K4-AAQO	11.9667	0	56	MALE	High Grade	Stage III	T3a	MX	N0
TCGA-KQ-A41N	53.4667	0	73	MALE	High Grade	Stage III	T3b	M0	N0
TCGA-KQ-A41O	51.2667	0	84	MALE	High Grade	Stage IV	T3	M0	N1
TCGA-KQ-A41P	36.4667	0	76	MALE	High Grade	Stage IV	T3b	M1	N3
TCGA-KQ-A41Q	12.0333	0	89	MALE	High Grade	Stage III	T3b	MX	N0
TCGA-KQ-A41R	45	0	80	FEMALE	High Grade	Stage II	T2	MX	N0
TCGA-KQ-A41S	1.16667	0	87	FEMALE	High Grade	Stage III	T4a	MX	NX
TCGA-LC-A66R	15.5333	0	78	MALE	High Grade	Stage IV	T4a	MX	N2
TCGA-LT-A5Z6	15.8	0	56	MALE	High Grade	Stage II	unknow	MX	NX
TCGA-LT-A8JT	21.3667	0	69	FEMALE	High Grade	Stage II	T2a	M0	N0
TCGA-MV-A51V	13.6667	0	75	MALE	High Grade	Stage III	T3a	M0	N0
TCGA-PQ-A6FI	12.4	0	70	MALE	High Grade	Stage II	T2a	MX	N0
TCGA-PQ-A6FN	16.9	0	78	FEMALE	High Grade	Stage III	T3a	MX	N0
TCGA-R3-A69X	14.4333	0	70	MALE	High Grade	Stage III	T3a	M0	N0
TCGA-S5-A6DX	1.86667	1	83	MALE	High Grade	Stage IV	T4a	MX	N2
TCGA-S5-AA26	16.7667	0	46	MALE	High Grade	Stage III	T3a	MX	N0
TCGA-SY-A9G0	33.6	1	82	MALE	High Grade	Stage IV	T4	M0	N1
TCGA-SY-A9G5	39.5333	0	66	MALE	High Grade	Stage III	T4a	M0	N0
TCGA-UY-A78K	17.8667	1	60	MALE	High Grade	Stage IV	unknow	MX	N2
TCGA-UY-A78L	37.5667	0	62	MALE	High Grade	Stage IV	unknow	MX	N1
TCGA-UY-A78M	23	1	81	FEMALE	High Grade	Stage IV	T2	MX	N2
TCGA-UY-A78N	88.0333	1	80	MALE	High Grade	Stage IV	T2	MX	N1
TCGA-UY-A78O	77.0667	0	75	FEMALE	High Grade	Stage II	T2	MX	N0
TCGA-UY-A78P	79.3333	0	78	FEMALE	High Grade	Stage II	T2	MX	N0
TCGA-UY-A8OB	70.3	0	63	MALE	High Grade	Stage IV	T3a	MX	N1
TCGA-UY-A8OD	114.4	0	68	FEMALE	High Grade	Stage II	T2b	MX	N0
TCGA-UY-A9PA	35.7333	0	48	MALE	High Grade	Stage III	T3a	MX	N0
TCGA-UY-A9PB	29.9667	0	49	MALE	High Grade	Stage III	T3a	MX	N0
TCGA-UY-A9PD	18.0667	0	80	MALE	High Grade	Stage III	T3a	MX	N0
TCGA-UY-A9PE	6.3	0	86	MALE	High Grade	Stage IV	T2b	MX	N2
TCGA-UY-A9PF	3.9	0	77	MALE	High Grade	Stage IV	T3a	MX	N2
TCGA-UY-A9PH	52.0333	0	73	MALE	High Grade	Stage II	T2b	MX	N0
TCGA-XF-A8HB	45.6667	0	50	FEMALE	High Grade	Stage II	T2b	MX	N0
TCGA-XF-A8HC	6.66667	1	79	MALE	High Grade	Stage IV	T3a	MX	N2
TCGA-XF-A8HD	98.8	0	77	MALE	High Grade	Stage III	T3a	MX	N0
TCGA-XF-A8HE	127.233	0	47	MALE	High Grade	Stage III	T3b	MX	N0
TCGA-XF-A8HF	98.4667	1	80	MALE	High Grade	Stage III	T3a	M0	N0
TCGA-XF-A8HG	15.5667	1	69	MALE	High Grade	Stage III	T3b	MX	N0
TCGA-XF-A8HH	1.9	1	61	FEMALE	High Grade	Stage IV	T3b	M0	N2
TCGA-XF-A8HI	18.1333	1	57	FEMALE	High Grade	Stage IV	T2b	MX	N2
TCGA-XF-A9SH	65.7	1	65	FEMALE	High Grade	Stage II	T2b	M0	N0
TCGA-XF-A9SI	80.7667	0	73	FEMALE	High Grade	Stage II	T2b	MX	N0
TCGA-XF-A9SJ	3.26667	1	83	MALE	High Grade	Stage IV	T3b	MX	N2
TCGA-XF-A9SK	16.2	1	65	MALE	High Grade	Stage IV	T3b	MX	N1
TCGA-XF-A9SL	67.3333	1	69	MALE	High Grade	Stage IV	T3a	MX	N2
TCGA-XF-A9SM	34.9333	0	76	MALE	High Grade	Stage III	T3b	MX	N0
TCGA-XF-A9SP	15.1333	1	59	MALE	High Grade	Stage III	T3b	MX	N0
TCGA-XF-A9ST	4.26667	1	68	MALE	High Grade	Stage III	T3b	MX	N0
TCGA-XF-A9SU	6.06667	1	74	FEMALE	High Grade	Stage IV	T3b	MX	N1
TCGA-XF-A9SV	12.9333	1	82	MALE	High Grade	Stage IV	T4a	M1	N2
TCGA-XF-A9SW	12.0667	1	85	MALE	High Grade	Stage IV	T3b	MX	N2
TCGA-XF-A9SX	23.9667	1	63	FEMALE	High Grade	Stage IV	T3b	MX	N2
TCGA-XF-A9SY	21.3333	0	60	FEMALE	High Grade	Stage IV	T3b	MX	N2
TCGA-XF-A9SZ	28.6333	1	79	MALE	High Grade	Stage IV	T3b	MX	N2
TCGA-XF-A9T0	26.6333	0	68	MALE	High Grade	Stage III	T3b	MX	N0
TCGA-XF-A9T2	19.1667	1	54	MALE	High Grade	Stage III	T3b	MX	N0
TCGA-XF-A9T3	2.26667	0	69	FEMALE	High Grade	Stage IV	T3b	MX	N2
TCGA-XF-A9T4	16.5	1	48	MALE	High Grade	Stage IV	T2b	MX	N1
TCGA-XF-A9T5	67.5667	0	78	FEMALE	High Grade	Stage IV	T3a	MX	N1
TCGA-XF-A9T6	2.13333	0	88	FEMALE	High Grade	Stage III	T3b	MX	N0
TCGA-XF-A9T8	13.9333	1	64	MALE	High Grade	Stage III	T3b	MX	N0
TCGA-XF-AAME	94.2667	1	64	FEMALE	High Grade	Stage II	T2b	MX	N0
TCGA-XF-AAMG	112.133	0	49	MALE	High Grade	Stage III	T4a	MX	N0
TCGA-XF-AAMH	11.4667	1	80	MALE	High Grade	Stage IV	T3b	MX	N1
TCGA-XF-AAMJ	55.6667	1	70	MALE	High Grade	Stage III	T3b	M0	N0
TCGA-XF-AAML	7.73333	1	75	MALE	High Grade	Stage II	T2b	MX	N0
TCGA-XF-AAMQ	72.5667	0	59	FEMALE	High Grade	Stage II	T2a	MX	N0
TCGA-XF-AAMR	93	0	48	MALE	High Grade	Stage III	T3b	MX	N0
TCGA-XF-AAMT	3	1	75	FEMALE	High Grade	Stage IV	T3b	MX	N2
TCGA-XF-AAMW	8.43333	1	79	FEMALE	High Grade	Stage IV	T2b	unknow	N0
TCGA-XF-AAMX	6.86667	1	87	FEMALE	High Grade	Stage III	T3b	MX	N0
TCGA-XF-AAMY	100.367	0	78	MALE	High Grade	Stage III	T3b	MX	N0
TCGA-XF-AAMZ	44.9333	1	81	FEMALE	High Grade	Stage IV	T3a	MX	N2
TCGA-XF-AAN0	57.2667	1	68	MALE	High Grade	Stage IV	T4a	M0	N2
TCGA-XF-AAN1	31.3667	1	75	FEMALE	High Grade	Stage III	T4a	M0	N0
TCGA-XF-AAN2	62.3	1	73	MALE	High Grade	Stage II	T2b	MX	N0
TCGA-XF-AAN3	87.5	0	76	MALE	High Grade	Stage IV	T3b	MX	N2
TCGA-XF-AAN4	27.4333	1	77	FEMALE	High Grade	Stage III	T3b	MX	N0
TCGA-XF-AAN5	76.4333	0	61	FEMALE	High Grade	Stage III	T3b	MX	N0
TCGA-XF-AAN7	18.8333	1	60	MALE	High Grade	Stage IV	T3a	MX	N1
TCGA-XF-AAN8	3.93333	1	74	FEMALE	High Grade	Stage III	T3b	MX	N0
TCGA-YC-A89H	19.1	0	78	FEMALE	High Grade	Stage II	unknow	MX	unknow
TCGA-YC-A8S6	9.76667	0	71	MALE	High Grade	Stage II	T2a	MX	N0
TCGA-YC-A9TC	0.666667	1	71	MALE	High Grade	Stage IV	unknow	M1	unknow
TCGA-YF-AA3L	12.1333	0	47	FEMALE	High Grade	Stage II	T2b	MX	N0
TCGA-YF-AA3M	13.8333	0	57	MALE	High Grade	Stage II	T2a	MX	NX
TCGA-ZF-A9R0	22.6667	1	82	MALE	High Grade	Stage III	T3b	M0	NX
TCGA-ZF-A9R1	25.7667	0	81	MALE	High Grade	Stage IV	T3b	M0	N1
TCGA-ZF-A9R2	21.4	0	75	MALE	High Grade	Stage II	T2b	M0	N0
TCGA-ZF-A9R3	31.6333	1	53	FEMALE	High Grade	Stage II	T2	M0	NX
TCGA-ZF-A9R4	30.7	0	83	MALE	High Grade	Stage II	T2	M0	NX
TCGA-ZF-A9R5	36.3333	0	59	MALE	High Grade	Stage III	T3	M0	N0
TCGA-ZF-A9R7	22.1667	0	76	FEMALE	High Grade	Stage II	unknow	M0	NX
TCGA-ZF-A9R9	28.8	1	58	MALE	High Grade	Stage IV	T3b	MX	N2
TCGA-ZF-A9RC	95.6	0	77	MALE	High Grade	Stage III	T3a	MX	N0
TCGA-ZF-A9RD	13.6	1	75	FEMALE	High Grade	Stage IV	T3a	MX	N2
TCGA-ZF-A9RE	3.53333	1	78	FEMALE	High Grade	Stage II	unknow	MX	unknow
TCGA-ZF-A9RF	64.9667	0	74	MALE	High Grade	Stage II	T1	M0	NX
TCGA-ZF-A9RL	90.1	0	61	MALE	High Grade	Stage II	unknow	MX	unknow
TCGA-ZF-A9RM	48.5	0	70	MALE	High Grade	Stage II	T0	MX	N0
TCGA-ZF-A9RN	20.5	1	67	FEMALE	High Grade	Stage III	T3b	M0	NX
TCGA-ZF-AA4N	2.93333	1	74	MALE	High Grade	Stage II	unknow	unknow	unknow
TCGA-ZF-AA4R	34.5333	1	67	MALE	High Grade	Stage IV	T3a	MX	N1
TCGA-ZF-AA4T	19.9667	1	65	MALE	High Grade	Stage IV	T4	MX	N2
TCGA-ZF-AA4U	8.73333	1	70	MALE	High Grade	Stage III	T4a	MX	NX
TCGA-ZF-AA4V	60.2	0	66	MALE	High Grade	Stage III	T3b	M0	N0
TCGA-ZF-AA4W	61	0	56	MALE	High Grade	Stage III	T3b	MX	N0
TCGA-ZF-AA4X	68.1333	0	56	MALE	High Grade	Stage II	T2	M0	NX
TCGA-ZF-AA51	57.1333	0	69	FEMALE	High Grade	Stage II	T2	M0	NX
TCGA-ZF-AA52	35.9	1	70	MALE	High Grade	Stage III	T3a	MX	NX
TCGA-ZF-AA53	58.7	0	60	MALE	High Grade	Stage II	T2	M0	NX
TCGA-ZF-AA54	19.6667	1	71	MALE	High Grade	Stage III	T3	MX	NX
TCGA-ZF-AA56	8.63333	1	79	FEMALE	High Grade	Stage III	T4a	MX	N0
TCGA-ZF-AA58	54.9667	0	61	FEMALE	High Grade	Stage IV	T3a	MX	N2
TCGA-ZF-AA5H	29.9	0	60	FEMALE	High Grade	Stage IV	T3b	M0	N2
TCGA-ZF-AA5N	5.6	1	62	FEMALE	High Grade	Stage IV	T2	M1	NX
TCGA-ZF-AA5P	12.4	0	65	MALE	High Grade	Stage IV	T2b	M0	N2

## Sheet: Xiangya-BLCA
The clinical information of the Xiangya-BLCA cohorts.
Patient.ID	Survival.Months	Survival.indicator	Status	age	gender	grade	stage	T	N	M
tpm_CA1277013	12.5667	1	Dead	58	F	H	4	4	0	0
tpm_CA1308866	50.6	0	Alive	50	M	H	2	2	1	0
tpm_CA1315330	31.5333	0	Alive	63	M	H	1	1	0	0
tpm_CA1366278	41.9333	0	Alive	53	M	H	1	1	0	0
tpm_CA1375590	40.4333	0	Alive	46	M	H	4	3	1	1
tpm_CA1382793	39.7333	0	Alive	72	F	L	1	1	0	0
tpm_CA1409255	34.9	0	Alive	69	F	H	3	3	0	0
tpm_CA1427893	32.3333	0	Alive	60	M	H	1	1	0	0
tpm_CA1430225	14.7667	1	Dead	57	M	H	3	3	0	0
tpm_CA1435228	32.5	0	Alive	70	M	L	2	2	0	0
tpm_CA1436303	29.2333	1	Dead	54	M	H	4	4	2	0
tpm_CA1442434	30.3667	0	Alive	61	M	H	2	2	0	0
tpm_CA1443189	30.4667	0	Alive	67	M	H	2	2	0	0
tpm_CA1443723	22.0667	1	Dead	62	M	H	3	4	1	0
tpm_CA1445125	30.1667	0	Alive	55	M	H	3	3	0	0
tpm_CA1455582	14.1	1	Dead	66	M	H	3	3	0	0
tpm_CA1456349	28.3667	0	Alive	66	M	H	1	1	0	0
tpm_CA1456774	29.2	0	Alive	45	M	H	3	4	0	0
tpm_CA1460006	28.5667	0	Alive	71	M	H	3	3	0	0
tpm_CA1461830	26.9	0	Alive	74	M	H	3	3	1	0
tpm_CA1463949	26.5667	1	Dead	63	M	H	3	4	0	0
tpm_CA1466950	25.5333	1	Dead	62	F	H	2	2	0	0
tpm_CA1473520	26.0333	0	Alive	55	M	L	1	1	0	0
tpm_CA1474704	29.3667	0	Alive	59	M	H	3	4	0	0
tpm_CA1474792	26.5667	0	Alive	70	M	H	3	4	1	0
tpm_CA1481528	24.5333	0	Alive	54	M	H	1	1	0	0
tpm_CA1481665	24.5333	0	Alive	69	M	H	2	2	0	0
tpm_CA1485034	28.6	0	Alive	73	M	H	2	2	0	0
tpm_CA1501158	21.9667	0	Alive	75	M	P	0	0	0	0
tpm_CA1502091	22.3667	1	Dead	77	M	H	3	3	1	0
tpm_CA1502698	22.9667	0	Alive	50	F	H	3	3	0	0
tpm_CA1503628	21.5	0	Alive	66	M	L	1	1	0	0
tpm_CA1505257	21.7667	0	Alive	77	F	H	3	3	0	0
tpm_CA1505875	21.5333	0	Alive	60	M	H	1	1	0	0
tpm_CA1506424	20.7333	0	Alive	70	M	H	2	2	0	0
tpm_CA1510351	4.9	1	Dead	60	M	H	3	3	0	0
tpm_CA1511992	32.4	0	Alive	80	M	H	3	3	0	0
tpm_CA1513247	20.2	0	Alive	66	M	H	2	2	0	0
tpm_CA1517987	19.7333	0	Alive	77	M	L	1	1	0	0
tpm_CA1520663	0	NA	NA	NA	NA	NA	NA	NA	NA	NA
tpm_CA1521373	18.8333	0	Alive	83	M	L	1	1	0	0
tpm_CA1522117	19.7333	0	Alive	73	M	L	1	1	0	0
tpm_CA1526051	18.3	0	Alive	70	M	H	2	2	0	0
tpm_CA1528542	18.5333	0	Alive	33	M	L	1	1	0	0
tpm_CA1532452	17.5333	0	Alive	45	M	H	4	4	0	0
tpm_CA1533024	17.4333	0	Alive	56	M	H	4	4	0	0
tpm_CA1534929	17.8	0	Alive	64	M	H	2	2	0	0
tpm_CA1554315	7.96667	1	Dead	65	F	H	4	4	1	1
tpm_CA1559012	9.96667	1	Dead	78	M	H	2	2	0	0
tpm_CA1568599	24.1667	0	Alive	67	F	L	1	1	0	0
tpm_CA1580755	5.3	1	Dead	71	M	H	3	4	0	0
tpm_CA1586396	7.83333	0	Alive	62	M	L	1	1	0	0
tpm_CA1586932	8	0	Alive	65	M	P	0	0	0	0
tpm_CA1587363	7.66667	0	Alive	51	M	H	1	1	0	0
tpm_CA1589480	6.8	0	Alive	71	M	L	0	a	0	0
tpm_CA1589810	8.06667	0	Alive	66	F	H	3	4	0	0
tpm_CA1590649	7.53333	0	Alive	64	F	L	2	2	0	0

## Sheet: E-MTAB-1803
The clinical information of the E-MTAB-1803 cohort
Assay.Name	sex	age	tumor.stage	viability	Tumor.grade	Cystectomy	Lymph.node	Distant.metastasis	Follow.up.Months	Squamous.differentiations	molecular.subtype	TP53.mutation	FGFR3.mutation	BCG.treatment	Chemotherapy	Radiotherapy	IPOP.treatment
FR_1_U133_2.CEL	male	82	T4	dead	G3	yes	positive	negative	1	no	non-basal-like	yes	no	no	no	no	yes
FR_100_U133_2.CEL	male	57	T3	dead	G3	yes	positive	positive	15	no	non-basal-like	no	no	no	yes	no	no
FR_103_U133_2.CEL	male	57	T2	alive	G3	yes	negative	negative	54	no	non-basal-like	yes	no	no	no	no	yes
FR_106_U133_2.CEL	male	52	T4	dead	G3	yes	positive	positive	12	no	non-basal-like	no	no	no	no	no	no
FR_108_U133_2.CEL	male	55	T3	NA	G3	yes	negative	negative	70	no	non-basal-like	yes	no	no	yes	no	no
FR_12_U133_2.CEL	male	81	T3	dead	G3	yes	positive	positive	26	no	basal-like	yes	yes	no	no	no	no
FR_120_U133_2.CEL	female	63	T2	alive	G3	no	negative	negative	107	no	basal-like	yes	no	NA	no	no	no
FR_127_U133_2_2.CEL	male	69	T2	dead	G3	yes	negative	negative	94	no	non-basal-like	no	no	no	no	no	no
FR_134_U133_2.CEL	male	86	T2	alive	G3	no	NA	negative	13	no	non-basal-like	yes	no	no	no	no	no
FR_138_U133_2.CEL	male	68	T3	dead	G3	yes	positive	positive	3	no	non-basal-like	no	no	no	no	no	no
FR_139_U133_2.CEL	male	78	T2	dead	G3	no	NA	negative	10	no	non-basal-like	yes	no	NA	NA	NA	NA
FR_14_U133_2.CEL	male	79	T3	dead	G3	yes	negative	negative	4	no	basal-like	no	no	no	no	no	no
FR_141_U133_2.CEL	male	60	T2	alive	G3	yes	NA	positive	2	no	non-basal-like	yes	no	no	yes	yes	no
FR_142_U133_2.CEL	male	76	T2	alive	G3	yes	NA	negative	57	no	non-basal-like	no	no	no	yes	yes	no
FR_15_U133_2.CEL	female	81	T3	alive	G3	yes	negative	negative	53	no	non-basal-like	no	no	yes	no	no	no
FR_17_U133_2.CEL	male	76	T3	dead	G3	yes	positive	negative	20	no	non-basal-like	no	no	no	yes	no	no
FR_170_U133_2.CEL	male	80	T2	NA	G2	no	negative	negative	1	no	non-basal-like	no	no	no	no	no	no
FR_172_U133_2.CEL	male	77	T2	alive	G3	no	negative	negative	72	no	basal-like	yes	no	no	yes	yes	no
FR_175_U133_2.CEL	female	77	T2	NA	G3	no	negative	negative	0	no	non-basal-like	yes	no	no	no	no	no
FR_177_U133_2.CEL	male	53	T4	dead	G3	yes	positive	positive	9	no	non-basal-like	yes	no	no	yes	yes	no
FR_179_U133_2.CEL	male	71	T4	dead	G3	yes	positive	positive	13	no	non-basal-like	no	no	no	yes	yes	no
FR_180_U133_2.CEL	male	47	T4	alive	G3	yes	positive	positive	2	no	non-basal-like	no	no	no	yes	no	no
FR_181_U133_2.CEL	male	45	T2	alive	G3	yes	negative	negative	20	yes	basal-like	yes	no	no	no	no	no
FR_182_U133_2.CEL	male	59	T2	dead	G3	no	NA	positive	15	no	non-basal-like	no	no	no	no	no	no
FR_185_U133_2.CEL	male	72	T2	NA	G3	no	negative	NA	0	no	non-basal-like	yes	no	no	no	no	no
FR_186_U133_2.CEL	female	76	T4	alive	G3	yes	positive	positive	3	no	non-basal-like	no	no	no	no	no	no
FR_187_U133_2.CEL	male	81	T3	NA	G3	yes	positive	negative	0	no	non-basal-like	no	no	no	no	no	no
FR_188_U133_2.CEL	male	68	T4	dead	G3	yes	positive	positive	4	yes	basal-like	no	no	no	yes	no	no
FR_19_U133_2.CEL	male	77	T3	alive	G3	yes	negative	negative	40	no	basal-like	yes	no	no	no	no	no
FR_190_U133_2.CEL	male	57	T3	dead	G3	yes	negative	positive	54	yes	basal-like	yes	no	no	no	no	no
FR_192_U133_2.CEL	male	66	T2	alive	G3	no	NA	positive	19	no	non-basal-like	no	no	no	yes	no	no
FR_2_U133_2.CEL	male	55	T4	dead	G3	yes	negative	negative	60	no	non-basal-like	no	no	no	yes	yes	no
FR_23_U133_2.CEL	male	79	T3	NA	G3	yes	positive	positive	3	no	non-basal-like	yes	no	no	no	no	no
FR_242_U133_2.CEL	male	64	T4	dead	G3	yes	negative	positive	11	no	non-basal-like	no	no	no	yes	no	no
FR_25_U133_2.CEL	male	73	T3	alive	G3	yes	negative	negative	72	yes	non-basal-like	no	no	no	no	no	no
FR_252_U133_2.CEL	male	53	T2	dead	G3	yes	negative	negative	87	no	non-basal-like	no	no	no	no	no	no
FR_253_U133_2.CEL	male	61	T3	dead	G2	no	NA	negative	30	no	non-basal-like	no	yes	no	no	no	no
FR_254_U133_2.CEL	male	62	T3	dead	G3	yes	negative	positive	21	no	non-basal-like	no	no	no	yes	no	no
FR_256_U133_2.CEL	male	69	T2	alive	G3	yes	negative	negative	104	no	non-basal-like	no	yes	no	no	no	no
FR_259_U133_2.CEL	male	68	T2	dead	G3	yes	negative	negative	132	no	non-basal-like	yes	no	no	no	no	no
FR_260_U133_2.CEL	male	61	T3	NA	G3	yes	negative	negative	0	no	non-basal-like	yes	no	no	no	no	no
FR_262_U133_2.CEL	female	59	T3	dead	G3	yes	negative	positive	6	no	basal-like	no	no	no	no	yes	no
FR_265_U133_2.CEL	female	83	T3	NA	G3	yes	positive	positive	5	no	non-basal-like	yes	no	no	no	no	no
FR_266_U133_2.CEL	male	63	T3	NA	G3	yes	negative	positive	11	no	non-basal-like	yes	no	no	yes	no	no
FR_267_U133_2.CEL	female	66	T2	dead	G2	yes	negative	negative	91	yes	non-basal-like	yes	no	yes	no	no	no
FR_269_U133_2.CEL	male	74	T3	dead	G2	no	NA	positive	21	no	non-basal-like	yes	no	no	yes	yes	no
FR_277_U133_2.CEL	female	74	T2	NA	G3	no	negative	negative	0	no	non-basal-like	yes	no	no	no	no	no
FR_28_U133_2.CEL	male	69	T3	alive	G3	yes	negative	negative	49	yes	basal-like	yes	no	no	no	no	no
FR_280_U133_2.CEL	female	72	T2	NA	G3	no	negative	negative	30	no	non-basal-like	no	no	no	no	no	no
FR_290_U133_2.CEL	male	86	T2	alive	G3	no	NA	negative	2	no	non-basal-like	no	no	no	no	no	no
FR_30_U133_2.CEL	male	89	T3	dead	G3	yes	positive	negative	11	no	basal-like	no	no	yes	no	no	no
FR_31_U133_2.CEL	male	65	T4	dead	G3	yes	negative	negative	4	yes	basal-like	yes	no	no	no	no	no
FR_310_U133_2.CEL	male	70	T2	alive	G3	yes	negative	negative	86	no	non-basal-like	no	no	no	no	no	no
FR_32_U133_2.CEL	male	78	T3	alive	G3	yes	negative	negative	53	no	basal-like	yes	no	yes	no	no	no
FR_33_U133_2.CEL	male	60	T2	alive	G3	yes	negative	negative	39	no	non-basal-like	no	no	no	no	no	no
FR_34_U133_2.CEL	male	75	T2	alive	G3	yes	negative	negative	47	no	non-basal-like	yes	no	no	no	no	no
FR_36_U133_2_2.CEL	male	57	T2	alive	G3	yes	negative	negative	44	no	non-basal-like	yes	no	yes	no	no	no
FR_37_U133_2.CEL	female	74	T4	dead	G3	yes	positive	negative	40	no	non-basal-like	no	no	no	no	no	no
FR_038_U133_2.CEL	male	63	T2	dead	G3	no	positive	negative	11	yes	basal-like	yes	no	no	yes	yes	no
FR_39_U133_2_2.CEL	male	64	T2	dead	G3	yes	negative	positive	23	no	non-basal-like	yes	yes	no	no	no	no
FR_40_U133_2.CEL	male	57	T2	NA	G3	no	NA	positive	6	no	non-basal-like	yes	no	no	yes	no	no
FR_44_U133_2.CEL	female	57	T4	dead	G3	yes	positive	negative	9	yes	basal-like	yes	no	no	yes	no	no
FR_6_U133_2.CEL	female	75	T4	dead	G3	yes	positive	positive	10	no	non-basal-like	no	no	yes	yes	no	yes
FR_65_U133_2.CEL	male	78	T2	alive	G3	no	NA	positive	13	no	non-basal-like	no	no	no	yes	yes	no
FR_67_U133_2.CEL	male	53	T3	dead	G3	yes	positive	positive	19	no	non-basal-like	yes	yes	yes	yes	no	no
FR_68_U133_2.CEL	male	73	T4	dead	G2	yes	negative	positive	33	no	non-basal-like	no	yes	no	yes	yes	no
FR_7_U133_2.CEL	male	53	T4	dead	G3	yes	positive	positive	7	no	non-basal-like	yes	no	no	yes	no	no
FR_70_U133_2.CEL	male	72	T3	alive	G3	yes	positive	negative	21	no	non-basal-like	yes	no	no	yes	no	no
FR_72_U133_2.CEL	male	50	T3	alive	G3	yes	negative	negative	31	yes	basal-like	yes	no	no	no	no	no
FR_073_U133_2.CEL	male	53	T3	dead	G3	yes	negative	positive	35	no	non-basal-like	yes	no	no	yes	no	no
FR_075_U133_2.CEL	male	83	T3	alive	G3	yes	negative	negative	1	no	basal-like	no	no	no	no	no	no
FR_76_U133_2.CEL	male	84	T4	dead	G3	yes	positive	positive	16	no	non-basal-like	no	no	no	no	no	no
FR_078_U133_2.CEL	male	73	T3	alive	G3	yes	negative	negative	21	yes	basal-like	yes	no	no	no	no	no
FR_79_U133_2.CEL	male	62	T2	alive	G3	yes	negative	negative	1	no	non-basal-like	no	no	no	no	no	no
FR_8_U133_2.CEL	male	69	T4	dead	G3	yes	positive	positive	39	no	non-basal-like	no	no	no	yes	no	no
FR_80_U133_2.CEL	male	77	T3	dead	G3	yes	positive	negative	5	no	non-basal-like	yes	no	no	no	no	no
FR_81_U133_2.CEL	male	65	T3	dead	G3	yes	positive	negative	17	no	basal-like	yes	no	no	no	no	no
FR_82_U133_2.CEL	male	54	T3	dead	G3	yes	positive	positive	18	no	non-basal-like	yes	no	no	yes	no	no
FR_83_U133_2.CEL	male	67	T3	dead	G3	yes	positive	negative	2	no	non-basal-like	no	no	no	no	no	no
FR_84_U133_2.CEL	female	86	T4	dead	G3	yes	negative	negative	9	yes	basal-like	yes	no	no	no	no	no
FR_91_U133_2.CEL	male	88	T2	alive	G3	no	NA	NA	9	no	non-basal-like	no	no	no	yes	yes	no
FR_93_U133_2.CEL	male	60	T3	dead	G3	yes	negative	positive	8	yes	non-basal-like	no	no	no	yes	no	no
FR_96_U133_2.CEL	female	53	T3	alive	G3	yes	negative	negative	18	no	non-basal-like	yes	no	no	no	no	no
FR_97_U133_2_2.CEL	female	79	T3	alive	G3	yes	positive	negative	4	yes	basal-like	yes	yes	no	yes	no	no
FR_99_U133_2.CEL	male	44	T4	dead	G3	yes	negative	positive	23	no	non-basal-like	no	yes	no	no	no	no

## Sheet: GSE32894
The clinical information of the GSE32894 cohorts
X	gender	age	molecular_subtype	stage	grade	progression	dod_excluded	dod_event	time_to_dod_.months.
GSM814052	M	57	MS1b	T2	G3	no	no	no	110.301
GSM814053	M	75	MS2b.1	T2	G2	no	yes
GSM814054	M	76	MS2a.2	T1	G2	no	yes
GSM814055	M	81	MS2b.1	T1	G2	no	no	no	15.3863
GSM814056	M	59	MS2a.2	T3b	G3	no	no	yes	36.36
GSM814057	M	71	MS2b.1	T1	G2	no	no	no	104.384
GSM814058	M	55	MS1b	Ta	G2	no	no	no	63.9123
GSM814059	M	86	MS1b	T1	G2	no	no	no	55.0356
GSM814060	F	67	MS2b2.2	T2	G3	no	no	yes	5.39178
GSM814061	M	89	MS1a	Ta	G2	yes	no	no	12.8219
GSM814062	M	79	MS2b.1	T1	G2	no	no	no	6.57534
GSM814063	M	36	MS1b	T1	G3	no	yes
GSM814064	M	68	MS2b2.2	T3b	G3	no	no	no	75.9781
GSM814065	M	65	MS1b	Ta	G2	no	no	no	103.792
GSM814066	M	76	MS1a	Ta	G2	no	no	no	66.2466
GSM814067	M	83	MS2b2.1	T2	G2	no	yes
GSM814068	M	71	MS2b.1	T2	G3	no	no	no	96.3945
GSM814069	M	45	MS1b	Ta	G2	no	no	no	74.0384
GSM814070	F	75	MS2b.1	T2	G3	no	no	no	25.5781
GSM814071	F	62	MS1b	T1	G2	no	no	no	66.9041
GSM814072	F	75	MS1b	T1	G3	no	no	no	1.08493
GSM814073	F	74	MS1a	Ta	G1	yes	yes
GSM814074	M	78	MS1a	Ta	G1	no	no	no	62.9918
GSM814075	M	83	MS2b.1	T1	G2	no	no	no	19.7589
GSM814076	M	71	MS2b.1	T2	G3	no	no	yes	17.9178
GSM814077	M	75	MS2b.1	T1	G3	no	no	no	98.3671
GSM814078	M	67	MS1b	Ta	G1	no
GSM814079	M	74	MS2a.2	T1	G3	yes	yes
GSM814080	F	91	MS2b2.2	T2	G3	no	yes
GSM814081	M	52	MS2a.2	T2	G3	no	yes
GSM814082	M	71	MS1b	Ta	G2	yes	yes
GSM814083	M	74	MS2b.1	T1	G3	yes	no	no	27.8137
GSM814084	M	84	MS1b	Ta	G2	no	no	no	66.7068
GSM814085	F	65	MS2a.2	T2	G3	no	no	no	97.7096
GSM814086	M	73	MS1a	Ta	G2	no	no	no	68.4493
GSM814087	M	64	MS1b	Ta	G2	yes	no	yes	81.9288
GSM814088	M	59	MS2a.1	T1	G3	yes	yes
GSM814089	M	59	MS2b2.1	T1	G2	no	no	no	98.0712
GSM814090	M	64	MS2a.2	T2	G3	no	no	no	78.4438
GSM814091	M	72	MS1a	Ta	G2	no	no	no	35.737
GSM814092	M	69	MS2a.2	T2	G3	no	no	yes	26.5315
GSM814093	M	72	MS2a.2	T2	G3		yes
GSM814094	M	64	MS2a.2	T2	G3	no	no	yes	29.4904
GSM814095	F	85	MS1b	Ta	G1	no	no	no	85.4137
GSM814096	M	82	MS1b	T1	G2	no	no	no	28.1096
GSM814097	F	90	MS2b2.2	T2	G3	no
GSM814098	F	79	MS1a	Ta	G1	no	no	no	73.874
GSM814099	F	81	MS1a	T2	G2	yes	yes
GSM814100	F	38	MS1b	Ta	G2	no	no	no	88.6027
GSM814101	F	92	MS2b2.2	T2	G3	no	yes
GSM814102	F	82	MS1a	Ta	G2	no	no	no	72.1973
GSM814103	M	82	MS1a	T1	G2	no	no	no	44.5151
GSM814104	F	90	MS2b.1	T2	G3	no	yes
GSM814105	M	88	MS2b.1	T2	G3	no	yes
GSM814106	M	59	MS2a.2	T1	G3	no	no	no	43.0356
GSM814107	M	60	MS1b	T1	G3	no	no	no	82.7178
GSM814108	M	78	MS2b.1	Ta	Gx	no	no	no	21.1068
GSM814109	M	71	MS2b.1	T2b	G3	yes	no	no	69.5014
GSM814110	M	67	MS2a.1	T2	G3	no	no	no	54.3452
GSM814111	M	89	MS2b2.2	T2	G3	yes	yes
GSM814112	M	70	MS1b	Ta	G2	no	no	no	84.9205
GSM814113	M	96	MS2a.2	T2	G3	no	yes
GSM814114	M	85	MS2a.2	T1	G3	no	no	no	27.3534
GSM814115	M	83	MS2b2.2	T2	G3	no	yes
GSM814116	M	57	MS2a.2	Ta	G1	no
GSM814117	F	83	MS1b	T1	G2	no	no	no	37.874
GSM814118	M	46	MS1a	Ta	G2	no	no	no	54.3123
GSM814119	M	71	MS2a.2	T2	G3	no	no	no	88.1425
GSM814120	M	72	MS2a.2	T1	G3	no	yes
GSM814121	M	68	MS2a.1	T1	G3	no	no	no	85.2164
GSM814122	M	77	MS1a	Ta	G2	no	no	no	82.8493
GSM814123	F	78	MS1a	T1	G2	no	no	no	79.3973
GSM814124	M	58	MS2a.1	T1	G3	no	yes
GSM814125	M	82	MS2b2.2	T2	G3	yes	yes
GSM814126	F	63	MS2b2.2	T2	G3	no	no	no	86.4329
GSM814127	M	90	MS2b2.2	T2	G3	yes	yes
GSM814128	M	85	MS1a	T1	G3	yes	yes
GSM814129	M	83	MS1b	T1	G2	no	no	no	13.1178
GSM814130	M	61	MS1b	T2	G3		yes
GSM814131	M	61	MS2a.1	T1	G3	no	no	no	84.0329
GSM814132	M	67	MS2a.2	T2	G3	no	no	no	76.6685
GSM814133	F	88	MS1a	Ta	G1	no	no	no	49.3479
GSM814134	M	74	MS1a	Ta	G1	no	no	no	35.9671
GSM814135	M	59	MS1b	Ta	G1	no	no	no	72.5589
GSM814136	M	84	MS1b	Ta	G2	no	no	no	12.4274
GSM814137	M	78	MS1b	T1	G2	no	yes
GSM814138	M	76	MS2b2.1	T3b	G3	no	no	yes	6.18082
GSM814139	M	69	MS1a	T1	G3	no	no	no	50.5973
GSM814140	M	50	MS2a.1	T1	G3	yes	no	yes	60.1644
GSM814141	M	52	MS2a.2	T1	G3	no	yes
GSM814142	M	61	MS2a.2	T2	G3	no	no	yes	7.52877
GSM814143	M	76	MS1b	T1	G2	yes	yes
GSM814144	M	67	MS2b2.2	T1	G3	no	no	no	67.9233
GSM814145	M	81	MS2a.2	T2	G3	no	yes
GSM814146	M	72	MS2b.1	T2	G3	yes	yes
GSM814147	F	66	MS1b	T1	G2	yes	yes
GSM814148	M	75	MS2a.1	T1	G3		yes
GSM814149	M	75	MS1b	Ta	G3	no	no	no	10.0932
GSM814150	M	65	MS1a	Ta	G1	no	no	no	39.5836
GSM814151	M	79	MS2b2.2	T2	G3	yes	yes
GSM814152	M	55	MS2b.1	T2	G2		yes
GSM814153	M	77	MS1b	Ta	G1	no	no	no	45.337
GSM814154	M	73	MS1b	Tx	G2	no	yes
GSM814155	M	66	MS1a	Ta	G2	yes	no	no	71.8027
GSM814156	F	72	MS2b.1	Ta	G2	no	no	no	78.6411
GSM814157	M	51	MS1a	T1	G2	no	yes
GSM814158	M	85	MS2b2.2	T2	G3	yes	yes
GSM814159	M	84	MS1b	T1	G3	no	no	no	49.1507
GSM814160	F	56	MS1a	Ta	G1	no	no	no	71.0795
GSM814161	M	70	MS2a.2	T2	G3	no	yes
GSM814162	M	44	MS1a	Ta	G2	no	no	no	69.5014
GSM814163	M	80	MS1b	T1	G3	no	no	no	55.6932
GSM814164	M	73	MS1b	Ta	G2	no	no	no	69.6658
GSM814165	M	75	MS2a.1	T1	G3	no	no	no	67.9233
GSM814166	M	75	MS1b	T1	G2	no	no	no	74.5644
GSM814167	M	84	MS1b	Ta	G2	no	no	no	43.1014
GSM814168	M	77	MS2b.1	T1	G3	no	no	no	74.3342
GSM814169	M	67	MS1b	T1	G3	no	no	no	36.6247
GSM814170	M	75	MS2a.1	T1	G3	no	no	no	74.0712
GSM814171	F	70	MS2a.1	T1	G2	no	no	no	70.7178
GSM814172	F	51	MS2b2.1	T2a	G2	no	no	yes	20.6137
GSM814173	M	75	MS2b2.2	T2	G3	no	no	no	29.9836
GSM814174	F	68	MS1a	Ta	G1	no	no	no	14.6959
GSM814175	F	85	MS2a.2	Ta	G2	yes	no	no	33.6
GSM814176	F	68	MS2b.1	T2	G3	no	no	no	69.9288
GSM814177	M	65	MS1b	T1	G3	no	no	no	0.2
GSM814178	M	81	MS2a.2	T1	G3	no
GSM814179	M	67	MS2b2.1	T2	G3	no	no	yes	17.6877
GSM814180	M	93	MS2b2.1	Ta	G2	no	no	no	14.0055
GSM814181	M	89	MS2a.2	T1	G3	no	no	no	0.624658
GSM814182	M	83	MS2b2.1	T2	G3	no	no	yes	6.87123
GSM814183	F	83	MS1b	T2	G2	yes	yes
GSM814184	M	69	MS2a.1	T1	G3	no	no	no	63.0247
GSM814185	F	83	MS2b2.1	Ta	G2	no	no	no	30.8384
GSM814186	M	69	MS2b.1	T1	G2	no	no	no	49.4466
GSM814187	M	90	MS2b2.2	T2	G3	yes	yes
GSM814188	M	86	MS2b2.1	T2	G3	no	yes
GSM814189	F	60	MS2b.1	T2	G3	yes	no	no	57.5671
GSM814190	M	80	MS1b	Ta	G2	no	no	no	56.5479
GSM814191	M	65	MS1a	Ta	G1	no	no	no	64.6356
GSM814192	M	57	MS1b	Ta	G3	no	no	no	64.4055
GSM814193	M	71	MS1b	Ta	G2	no	no	no	58.0274
GSM814194	F	71	MS1b	Ta	G1	no	no	no	54.411
GSM814195	M	57	MS2a.1	T3b	G3	no	no	no	58.0274
GSM814196	F	86	MS1b	Ta	G1	no	no	no	50.6959
GSM814197	M	90	MS2b.1	Ta	G3	no	no	no	36.3288
GSM814198	M	58	MS2a.2	T1	G3	no	no	no	53.8192
GSM814199	M	65	MS2a.1	T1	G3	no	no	no	29.1288
GSM814200	F	83	MS1a	Ta	G2	no	no	no	13.7096
GSM814201	M	80	MS1b	Ta	G1	no	no	no	61.0521
GSM814202	M	79	MS2a.1	T2	G3	no	no	yes	6.37808
GSM814203	F	57	MS2a.1	Ta	G1	no	no	no	65.326
GSM814204	M	68	MS2b.1	T3b	G3	no	no	yes	24.1973
GSM814205	F	56	MS1a	Ta	G1	no	no	no	63.8795
GSM814206	F	65	MS2a.2	T1	G3	no	yes
GSM814207	M	81	MS1b	T1	G2	no	yes
GSM814208	M	66	MS1a	Ta	G1	no	no	no	63.9781
GSM814209	M	76	MS2a.1	T2	G3	no	yes
GSM814210	M	58	MS1a	Ta	G1	yes	no	no	61.7096
GSM814211	M	52	MS1a	Ta	G2	yes	no	no	28.5699
GSM814212	M	81	MS1b	Ta	G1	no	no	no	62.5315
GSM814213	M	76	MS1b	Ta	G1	no	no	no	20.2849
GSM814214	F	58	MS2b.1	T2	G2		yes
GSM814215	M	84	MS1b	Ta	G1	no	no	no	56.6795
GSM814216	M	70	MS1b	T1	G3	no	yes
GSM814217	F	57	MS2b.1	Ta	G2	no	no	no	59.6055
GSM814218	M	65	MS2b2.2	T2b	G3	no	no	yes	34.7836
GSM814219	M	59	MS2b.1	T2	G3		yes
GSM814220	F	83	MS2b2.2	T2	G3	yes	yes
GSM814221	M	87	MS1b	Ta	G2	no	no	no	3.22192
GSM814222	M	85	MS2a.2	T1	G3	no	no	no	39.1233
GSM814223	M	78	MS2a.2	T1	G3	no	yes
GSM814224	M	20	MS1b	Ta	G1	no	no	no	49.874
GSM814225	M	58	MS2b2.2	T3b	Gx	no	no	yes	13.4137
GSM814226	F	61	MS1a	Ta	G1	no	no	no	21.1726
GSM814227	M	77	MS1b	T1	G3	no	yes
GSM814228	F	61	MS1b	Ta	G2	no	no	no	54.3452
GSM814229	M	61	MS1b	Ta	G2	no	no	no	57.6
GSM814230	M	61	MS2a.2	Ta	G3	no	no	no	50.8603
GSM814231	M	70	MS1b	Ta	G1	no	no	no	47.211
GSM814232	M	75	MS2b.1	T1	G3	yes	yes
GSM814233	M	86	MS2a.2	T1	G2	no	no	no	2.76164
GSM814234	F	56	MS1b	Ta	G1	no	no	no	55.0356
GSM814235	M	71	MS2a.2	T1	G3	no	yes
GSM814236	M	65	MS2b.1	T1	G3		yes
GSM814237	F	60	MS1b	T1	G3	no	no	no	51.1233
GSM814238	M	61	MS2b.1	T2	G3	no	no	yes	3.68219
GSM814239	M	70	MS2a.2	T1	G4	no	yes
GSM814240	M	56	MS2a.2	T2	G3	no	no	no	56.2192
GSM814241	M	79	MS2b.1	T2	G3	no	no	yes	6.47671
GSM814242	M	55	MS2b.1	T1	G3	no	yes
GSM814243	M	77	MS2b2.1	Tx	G3	yes	yes
GSM814244	F	94	MS2a.2	T2	G3	no	yes
GSM814245	M	72	MS2a.1	T1	G3	no	no	no	49.6767
GSM814246	M	61	MS2b2.1	T2	G3	no	no	no	53.7205
GSM814247	M	78	MS1b	T1	G2	no	no	no	46.7507
GSM814248	F	62	MS2a.2	T2	G3	no	no	no	41.063
GSM814249	M	57	MS1b	T1	G2	no	no	no	41.4575
GSM814250	M	63	MS1a	Ta	G2	no	no	no	15.7151
GSM814251	F	69	MS2b2.2	T2	G3	no	no	no	40.7014
GSM814252	F	51	MS1b	Ta	G1	no	no	no	37.0521
GSM814253	M	69	MS1b	Ta	G2	no	no	no	37.7753
GSM814254	M	79	MS2b2.1	T2	G3	no	no	no	32.9096
GSM814255	M	75	MS2a.2	T1	G2	no	no	no	47.6384
GSM814256	M	72	MS1b	Ta	G1	no	no	no	45.2712
GSM814257	M	87	MS1b	T2	G2	yes	yes
GSM814258	M	73	MS2b.1	T1	G3	no	yes
GSM814259	M	38	MS2a.2	T1	G3	no	yes
GSM814260	F	62	MS2b2.1	T1	G2	no	no	no	47.0795
GSM814261	F	67	MS1a	Ta	G2	no	no	no	42.1151
GSM814262	M	63	MS2a.2	T2	G3		yes
GSM814263	M	85	MS1a	Ta	G2	no	no	no	27.0247
GSM814264	F	75	MS2b.1	Ta	G1	no	no	no	44.7452
GSM814265	F	80	MS2a.2	T1	G3	no	no	no	43.4301
GSM814266	F	61	MS1a	Ta	G2	no	no	no	41.2603
GSM814267	M	80	MS1b	Ta	G2	no	no	no	44.0548
GSM814268	F	57	MS2b2.2	T1	G3	no	yes
GSM814269	F	57	MS2b2.2	T2	G3	no	no	yes	15.5836
GSM814270	M	72	MS2b2.2	T2	G3		yes
GSM814271	M	67	MS1b	Ta	G2	no	no	no	40.8329
GSM814272	M	82	MS2a.2	T1	G2	no	no	no	26.137
GSM814273	M	62	MS1a	Ta	G1	no	no	no	32.3178
GSM814274	F	51	MS1b	Ta	G1	no	no	no	39.9123
GSM814275	M	70	MS2a.1	Ta	G3	yes	no	no	38.2027
GSM814276	M	64	MS1a	Ta	G1	no	no	no	40.5699
GSM814277	F	77	MS2b2.2	T2	G3		yes
GSM814278	F	60	MS2a.1	T1	G3	no	no	no	34.7178
GSM814279	F	87	MS2b2.1	T1	G3	yes	yes
GSM814280	F	76	MS2a.2	T1	G3	no	no	no	35.3753
GSM814281	F	78	MS1a	Ta	G1	no	no	no	25.3151
GSM814282	M	70	MS2b.1	Ta	G1	no	no	no	31.5288
GSM814283	M	77	MS2a.2	T1	G3	no	yes
GSM814284	M	73	MS2a.1	Ta	G3	no	no	no	21.6986
GSM814285	M	58	MS2b.1	T1	G2	no	no	no	32.8767
GSM814286	M	80	MS1a	T1	G2	no	no	no	34.0603
GSM814287	M	76	MS2b.1	T2	G3	no	no	no	33.6986
GSM814288	M	80	MS1a	Ta	G2	no	no	no	24.7562
GSM814289	F	50	MS2b2.1	T2	G3	no	no	yes	8.21918
GSM814290	M	75	MS2a.2	Ta	G2	no	no	no	11.8685
GSM814291	M	75	MS1b	T2	G3	no	no	yes	18.2466
GSM814292	F	78	MS1b	T1	G3	no	no	no	33.3699
GSM814293	M	79	MS2a.2	T1	G3	no	no	no	27.3863
GSM814294	M	59	MS2b2.1	T1	G3	no	yes
GSM814295	M	67	MS2a.2	T2	G3	no	no	no	34.0603
GSM814296	F	70	MS1a	T1	G2	no	no	no	1.61096
GSM814297	M	72	MS1a	Ta	G1	no	no	no	31.3315
GSM814298	M	66	MS2b.1	Ta	G3	no	no	no	30.3781
GSM814299	M	65	MS2a.1	T1	G3	no	no	no	7.26575
GSM814300	M	60	MS2a.1	T2	G3	no	no	yes	9.83014
GSM814301	M	57	MS2b.1	Ta	G2	no	no	no	33.337
GSM814302	F	77	MS2b2.1	T1	G3	no	no	no	16.7671
GSM814303	M	64	MS2a.2	Ta	G3	no	no	no	30.8055
GSM814304	M	67	MS1a	Ta	G2	no	no	no	26.3014
GSM814305	M	83	MS1b	Ta	G1	no	no	no	29.9178
GSM814306	F	82	MS1b	Ta	G1	yes	no	no	29.4904
GSM814307	M	60	MS2a.1	Ta	G3	no	no	no	26.4658
GSM814308	M	80	MS2b2.1	Ta	G2	no	no	no	28.0438
GSM814309	M	63	MS2a.1	Ta	G2	no	no	no	26.663
GSM814310	F	79	MS2a.1	T1	G3	no	yes
GSM814311	M	68	MS2a.2	T1	G3	no	yes
GSM814312	F	84	MS2b.1	Ta	G2	no	no	no	25.4466
GSM814313	M	79	MS2b.1	Ta	G3	no	no	no	21.5671
GSM814314	M	55	MS1a	T1	G2	no	yes
GSM814315	M	78	MS2a.2	T1	G3	yes	yes
GSM814316	F	67	MS2a.2	T1	G3	no	no	no	23.8027
GSM814317	F	66	MS2b.1	T2	G3	no	no	no	21.0082
GSM814318	M	76	MS1a	Ta	G2	no	no	no	23.7041
GSM814319	M	64	MS1b	T2	G3	no	yes
GSM814320	F	74	MS2b2.2	Ta	G2	no	yes
GSM814321	M	57	MS1b	Ta	G1	no	no	no	23.8027
GSM814322	M	61	MS2a.2	T3	G2	no	no	yes	15.0904
GSM814323	F	79	MS1b	Ta	G2	no	no	no	20.4164
GSM814324	F	71	MS1b	Ta	G1	no	no	no	20.5479
GSM814325	M	66	MS2a.2	T2	G3	no	no	yes	13.4137
GSM814326	M	79	MS1a	Ta	G1	no	no	no	13.6438
GSM814327	M	95	MS1b	T2	G2	no	yes
GSM814328	F	74	MS1a	Ta	G2	no	no	no	19.8904
GSM814329	M	76	MS1b	T1	G2	no	no	no	16.7342
GSM814330	M	83	MS2a.1	Ta	G2	yes	no	no	19.463
GSM814331	F	69	MS2b2.1	Ta	G2	no	no	no	17.6877
GSM814332	M	68	MS2a.2	T2	G3	yes	yes
GSM814333	M	75	MS1b	Ta	G1	no	no	no	17.6877
GSM814334	M	60	MS2b.1	T2	G3	no	no	no	17.7534
GSM814335	F	86	MS2b2.2	T2	G3	yes	yes
GSM814336	F	71	MS1a	Ta	G2	no	no	no	16.2411
GSM814337	F	72	MS1b	Ta	G2	no	no	no	17.2603
GSM814338	M	35	MS1a	Ta	G1	no	no	no	12.9534
GSM814339	M	70	MS2a.2	T2	G3	no	yes
GSM814340	M	76	MS2a.2	T1	G2	no	no	no	13.2822
GSM814341	M	77	MS2a.1	Ta	G3	yes	yes
GSM814342	M	79	MS1a	Ta	G2	no	no	no	8.58082
GSM814343	M	43	MS2a.1	T1	G2	no	no	no	11.737
GSM814344	F	89	MS2b2.2	T2	G3	yes	yes
GSM814345	M	76	MS1b	Ta	G1	no	no	no	6.57534
GSM814346	M	65	MS2b2.1	T2	G2	yes	yes
GSM814347	M	55	MS2a.2	T2	G3	no	no	no	9.96164
GSM814348	M	80	MS1a	Ta	G2	no	no	no	9.1726
GSM814349	F	59	MS2b2.2	Ta	G1	no	no	no	0.5
GSM814350	M	65	MS2a.1	T1	G3	no	no	no	9.76438
GSM814351	M	32	MS1a	Ta	G1	no	no	no	5.58904
GSM814352	M	68	MS1b	T1	G3	no	no	no	6.67397
GSM814353	F	76	MS2b2.2	T2	G3	no	no	yes	10.9479
GSM814354	M	71	MS2b2.2	T2	G3	no	no	no	17.063
GSM814355	M	74	MS1a	Ta	G1	no	no	no	6.7726
GSM814356	M	59	MS2a.2	T2	G3	no	no	no	16.3726
GSM814357	M	63	MS2a.1	T4a	G3	no	no	no	19.4959
GSM814358	M	62	MS1a	T1	G2	no	no	no	30.1479
GSM814359	M	86	MS2b.1	T2	G3	no	yes

## Sheet: GSE48075
The clinical information of the GSE48075 cohorts
Patient.ID	Age	Gender	Cstage	Pstage	Histology	Grade	Status	Status.indicator	DSS.Status	DSS.Status.indicator	Survival.Months	PFS.Status	PFS.Status.indicator	PFS.Months	Data.Set
GSM1167334	74.6	NA	cT2N0M0	NA	NA	NA	Dead	1	Dead	1	37.2	NA	NA	NA	GSE48075
GSM1167335	44.2	NA	cT3bN0M0	NA	NA	NA	Alive	0	Alive	0	60	NA	NA	NA	GSE48075
GSM1167336	76.8	NA	cT3bN+M+	NA	NA	NA	Dead	1	Dead	1	2.9	NA	NA	NA	GSE48075
GSM1167339	83.1	NA	cT3bN0M0	NA	NA	NA	Dead	1	Dead	1	7.6	NA	NA	NA	GSE48075
GSM1167342	78.9	NA	pT3bN0M0	NA	NA	NA	Dead	1	Dead	1	20.4	NA	NA	NA	GSE48075
GSM1167344	54.8	NA	cT2N0M0	NA	NA	NA	Dead	1	Alive	0	68.1	NA	NA	NA	GSE48075
GSM1167346	76.7	NA	cT2N0M0	NA	NA	NA	Dead	1	Dead	1	7.9	NA	NA	NA	GSE48075
GSM1167347	53	NA	cT4bN0M+	NA	NA	NA	Dead	1	Dead	1	3.4	NA	NA	NA	GSE48075
GSM1167350	80.8	NA	cT2N0M0	NA	NA	NA	Dead	1	Dead	1	23	NA	NA	NA	GSE48075
GSM1167354	66.9	NA	cT2N0M0	NA	NA	NA	Dead	1	Alive	0	105.9	NA	NA	NA	GSE48075
GSM1167360	70.9	NA	cT4bN0M0	NA	NA	NA	Dead	1	Alive	0	10.5	NA	NA	NA	GSE48075
GSM1167361	63.1	NA	cT3bN0M0	NA	NA	NA	Alive	0	Alive	0	53.1	NA	NA	NA	GSE48075
GSM1167363	73.3	NA	cT3bN0M0	NA	NA	NA	Dead	1	Dead	1	14.2	NA	NA	NA	GSE48075
GSM1167372	69.1	NA	cT2N0M0	NA	NA	NA	Alive	0	Alive	0	42	NA	NA	NA	GSE48075
GSM1167373	65.4	NA	cT2N0M0	NA	NA	NA	Alive	0	Alive	0	47.8	NA	NA	NA	GSE48075
GSM1167375	52.5	NA	cT2N0M0	NA	NA	NA	Dead	1	Dead	1	42.8	NA	NA	NA	GSE48075
GSM1167376	73.6	NA	cT3bN0M0	NA	NA	NA	Dead	1	Dead	1	46.3	NA	NA	NA	GSE48075
GSM1167377	55.6	NA	cT4aN0M0	NA	NA	NA	Alive	0	Alive	0	51.5	NA	NA	NA	GSE48075
GSM1167378	72.1	NA	cT2N0M0	NA	NA	NA	Alive	0	Alive	0	41.1	NA	NA	NA	GSE48075
GSM1167379	89	NA	cT4bN0M0	NA	NA	NA	Dead	1	Dead	1	4.7	NA	NA	NA	GSE48075
GSM1167380	71.7	NA	cT3bN+M0	NA	NA	NA	Dead	1	Dead	1	36.3	NA	NA	NA	GSE48075
GSM1167381	84.3	NA	cT2N0M0	NA	NA	NA	Dead	1	Dead	1	8	NA	NA	NA	GSE48075
GSM1167383	63.3	NA	cT2N0M+	NA	NA	NA	Dead	1	Dead	1	9.3	NA	NA	NA	GSE48075
GSM1167384	68	NA	cT3bN+M0	NA	NA	NA	Dead	1	Dead	1	11.8	NA	NA	NA	GSE48075
GSM1167385	76.5	NA	cT3bN0M0	NA	NA	NA	Dead	1	Dead	1	16	NA	NA	NA	GSE48075
GSM1167387	67.7	NA	cT2N+M0	NA	NA	NA	Dead	1	Dead	1	5.9	NA	NA	NA	GSE48075
GSM1167388	66	NA	cT3aN0M0	NA	NA	NA	Dead	1	Dead	1	8.1	NA	NA	NA	GSE48075
GSM1167389	64.1	NA	cT3bN+M+	NA	NA	NA	Alive	0	Alive	0	1.7	NA	NA	NA	GSE48075
GSM1167390	66.3	NA	cT3bN0M0	NA	NA	NA	Dead	1	Dead	1	25.3	NA	NA	NA	GSE48075
GSM1167391	70.2	NA	cT2N+M0	NA	NA	NA	Dead	1	Dead	1	17.4	NA	NA	NA	GSE48075
GSM1167393	78.6	NA	cT3bN+M0	NA	NA	NA	Dead	1	Dead	1	3.4	NA	NA	NA	GSE48075
GSM1167396	80.4	NA	cT3bN+M0	NA	NA	NA	Dead	1	Dead	1	4.6	NA	NA	NA	GSE48075
GSM1167398	58.9	NA	cT2N+M+	NA	NA	NA	Dead	1	Dead	1	6.5	NA	NA	NA	GSE48075
GSM1167399	62.8	NA	cT2N0M0	NA	NA	NA	Alive	0	Alive	0	179.2	NA	NA	NA	GSE48075
GSM1167400	60.2	NA	cT2N0M0	NA	NA	NA	Dead	1	Alive	0	86.7	NA	NA	NA	GSE48075
GSM1167401	67.6	NA	cT2N0M0	NA	NA	NA	Dead	1	Dead	1	8	NA	NA	NA	GSE48075
GSM1167402	77.4	NA	cT3bN0M0	NA	NA	NA	Dead	1	Alive	0	110.2	NA	NA	NA	GSE48075
GSM1167403	54	NA	cT2N0M0	NA	NA	NA	Dead	1	Alive	0	61	NA	NA	NA	GSE48075
GSM1167404	73.7	NA	cT3aN0M0	NA	NA	NA	Dead	1	Alive	0	82.4	NA	NA	NA	GSE48075
GSM1167406	88.9	NA	cT3bN0M0	NA	NA	NA	Dead	1	Alive	0	4.9	NA	NA	NA	GSE48075
GSM1167410	83.1	NA	cT2N0M0	NA	NA	NA	Dead	1	Alive	0	28.7	NA	NA	NA	GSE48075
GSM1167414	79.1	NA	cT2N0M0	NA	NA	NA	Alive	0	Alive	0	109.3	NA	NA	NA	GSE48075
GSM1167416	85.8	NA	cT3bN0M0	NA	NA	NA	Alive	0	Alive	0	9	NA	NA	NA	GSE48075
GSM1167419	57.5	NA	cT2N0M0	NA	NA	NA	Alive	0	Alive	0	66.5	NA	NA	NA	GSE48075
GSM1167420	71.4	NA	cT2N0M0	NA	NA	NA	Alive	0	Alive	0	64.2	NA	NA	NA	GSE48075
GSM1167422	67.7	NA	cT2N0M0	NA	NA	NA	Alive	0	Alive	0	57.3	NA	NA	NA	GSE48075
GSM1167424	71.4	NA	cT2N0M0	NA	NA	NA	Alive	0	Alive	0	39.5	NA	NA	NA	GSE48075
GSM1167428	65	NA	cT2N0M0	NA	NA	NA	Dead	1	Dead	1	65.6	NA	NA	NA	GSE48075
GSM1167429	65.7	NA	cT3bN0M0	NA	NA	NA	Alive	0	Alive	0	37.7	NA	NA	NA	GSE48075
GSM1167433	67.9	NA	cT4aN0M0	NA	NA	NA	Alive	0	Alive	0	72.4	NA	NA	NA	GSE48075
GSM1167434	60.7	NA	cT2N0M0	NA	NA	NA	Dead	1	Dead	1	14.9	NA	NA	NA	GSE48075
GSM1167435	86.2	NA	cT3bN0M0	NA	NA	NA	Dead	1	Dead	1	18.2	NA	NA	NA	GSE48075
GSM1167436	83.2	NA	cT2N0M0	NA	NA	NA	Alive	0	Alive	0	47.7	NA	NA	NA	GSE48075
GSM1167437	52.4	NA	cT2N0M0	NA	NA	NA	Alive	0	Alive	0	52.2	NA	NA	NA	GSE48075
GSM1167439	68.8	NA	cT2N0M0	NA	NA	NA	Dead	1	Dead	1	34.6	NA	NA	NA	GSE48075
GSM1167441	68.6	NA	cT3aN0M0	NA	NA	NA	Dead	1	Dead	1	4.3	NA	NA	NA	GSE48075
GSM1167443	68.9	NA	cT2N0M0	NA	NA	NA	Dead	1	Alive	0	7.4	NA	NA	NA	GSE48075
GSM1167444	69.1	NA	cT2N0M0	NA	NA	NA	Alive	0	Alive	0	71.4	NA	NA	NA	GSE48075
GSM1167445	69.2	NA	cT2N0M0	NA	NA	NA	Dead	1	Dead	1	6.2	NA	NA	NA	GSE48075
GSM1167449	53.6	NA	cT4aN0M0	NA	NA	NA	Alive	0	Alive	0	36.2	NA	NA	NA	GSE48075
GSM1167451	51.3	NA	cT2N0M0	NA	NA	NA	Alive	0	Alive	0	27.8	NA	NA	NA	GSE48075
GSM1167453	65.6	NA	cT4bN0M0	NA	NA	NA	Dead	1	Dead	1	18.7	NA	NA	NA	GSE48075
GSM1167454	72.4	NA	cT2N0M0	NA	NA	NA	Alive	0	Alive	0	43.2	NA	NA	NA	GSE48075
GSM1167455	42.7	NA	cT2N0M0	NA	NA	NA	Alive	0	Alive	0	140.7	NA	NA	NA	GSE48075
GSM1167457	63.3	NA	cT4aN+M+	NA	NA	NA	Alive	0	Alive	0	44.6	NA	NA	NA	GSE48075
GSM1167458	65.4	NA	cT2N0M0	NA	NA	NA	Alive	0	Alive	0	38.7	NA	NA	NA	GSE48075
GSM1167461	82.1	NA	cT3bN0M+	NA	NA	NA	Dead	1	Dead	1	1.5	NA	NA	NA	GSE48075
GSM1167462	64.8	NA	cT2N+M0	NA	NA	NA	Dead	1	Dead	1	1.6	NA	NA	NA	GSE48075
GSM1167465	72.1	NA	cTis/cT2N0M0	NA	NA	NA	Dead	1	Dead	1	8.7	NA	NA	NA	GSE48075
GSM1167466	62.4	NA	cT2N0M0	NA	NA	NA	Alive	0	Alive	0	30.4	NA	NA	NA	GSE48075
GSM1167468	73.5	NA	cT2N0M0	NA	NA	NA	Alive	0	Alive	0	61.1	NA	NA	NA	GSE48075
GSM1167469	57.5	NA	cT2N0M0	NA	NA	NA	Alive	0	Alive	0	39	NA	NA	NA	GSE48075
GSM1167473	75.8	NA	cT2N0M0	NA	NA	NA	Dead	1	Dead	1	1	NA	NA	NA	GSE48075

## Sheet: GSE31684
The clinical information of the GSE31684 cohort.
Patient.ID	Age	Gender	Cstage	Pstage	Histology	Grade	Status	Status.indicator	DSS.Status	DSS.Status.indicator	Survival.Months	PFS.Status	PFS.Status.indicator	PFS.Months	Data.Set
GSM786491	64.06	male	T3	pT2	TCC	High	Dead	1	NA	NA	103.786	No	0	103.786	GSE31684
GSM786492	62.14	male	T2	pT2	TCC	High	Dead	1	NA	NA	13.1745	Yes	1	7.12936	GSE31684
GSM786493	65.96	female	T2	pT2	TCC	High	Dead	1	NA	NA	19.7782	Yes	1	10.3819	GSE31684
GSM786494	56.1	male	T2	pT4	TCC	High	Dead	1	NA	NA	16.4271	Yes	1	15.54	GSE31684
GSM786495	68	female	T3	pT4	TCC/CIS	High	Dead	1	NA	NA	13.1417	No	0	13.1417	GSE31684
GSM786496	69.93	male	T2	pT3	TCC	High	Dead	1	NA	NA	4.43532	Yes	1	2.7269	GSE31684
GSM786497	65	male	T2	pT1	TCC	High	Dead	1	NA	NA	87.8522	No	0	87.8522	GSE31684
GSM786498	69.44	male	T1	pT3	TCC/CIS	High	Alive	0	NA	NA	173.405	No	0	173.405	GSE31684
GSM786499	47.47	male	T2	pT2	TCC	High	Dead	1	NA	NA	108.452	Yes	1	96.1643	GSE31684
GSM786500	77.9	female	T2	pT3	TCC	High	Dead	1	NA	NA	175.507	No	0	175.507	GSE31684
GSM786501	66.56	male	T1	pT1	TCC	Low	Alive	0	NA	NA	167.655	No	0	167.655	GSE31684
GSM786502	65.11	male	T1	pT2	TCC	High	Dead	1	NA	NA	102.702	Yes	1	99.9754	GSE31684
GSM786503	76.93	male	T2	pT3	TCC/Squamous	High	Dead	1	NA	NA	0.394251	No	0	0.394251	GSE31684
GSM786504	68.04	male	T2	pT4	TCC	High	Dead	1	NA	NA	10.8419	Yes	1	7.32649	GSE31684
GSM786505	68.03	female	T1	pT4	TCC/Squamous	High	Dead	1	NA	NA	3.12115	No	0	3.12115	GSE31684
GSM786506	72.77	male	T2	pT3	TCC	High	Dead	1	NA	NA	3.35113	Yes	1	1.74127	GSE31684
GSM786507	59.65	female	T1	pT3	TCC	High	Alive	0	NA	NA	0.657084	No	0	0.657084	GSE31684
GSM786508	51.33	male	T2	pT3	TCC	High	Dead	1	NA	NA	11.7289	Yes	1	8.31212	GSE31684
GSM786509	73.32	male	T2	pT2	TCC	High	Alive	0	NA	NA	31.3101	No	0	31.3101	GSE31684
GSM786510	56.61	male	T3	pT4	TCC	High	Dead	1	NA	NA	8.21355	Yes	1	3.35113	GSE31684
GSM786511	78.08	male	T2	pT4	TCC	High	Dead	1	NA	NA	24.6735	No	0	24.6735	GSE31684
GSM786512	68.75	male	T2	pT3	TCC	High	Dead	1	NA	NA	13.3059	Yes	1	8.11499	GSE31684
GSM786513	69.49	male	T2	pT4	TCC	High	Dead	1	NA	NA	1.08419	No	0	1.08419	GSE31684
GSM786514	62.08	male	T3	pT4	TCC	High	Dead	1	NA	NA	7.32649	Yes	1	4.46817	GSE31684
GSM786515	72.72	female	T2	pT3	TCC	High	Dead	1	NA	NA	3.28542	No	0	3.28542	GSE31684
GSM786516	72.4	female	T2	pT4	TCC	High	Dead	1	NA	NA	14.423	Yes	1	8.24641	GSE31684
GSM786517	59.39	male	T1	pT1	TCC	High	Alive	0	NA	NA	56.9363	No	0	56.9363	GSE31684
GSM786518	74.61	male	T3	pT3	TCC	High	Dead	1	NA	NA	58.3162	Yes	1	8.34497	GSE31684
GSM786519	58.15	male	T2	pT3	TCC	High	Dead	1	NA	NA	4.96099	Yes	1	2.89117	GSE31684
GSM786520	52.99	female	T2	pT4	TCC/Squamous	High	Dead	1	NA	NA	9.29774	Yes	1	2.00411	GSE31684
GSM786521	64.53	male	T2	pT4	TCC	High	Dead	1	NA	NA	12.6489	Yes	1	11.039	GSE31684
GSM786522	56.47	male	T2	pT3	TCC/Squamous	High	Alive	0	NA	NA	72.5421	No	0	72.5421	GSE31684
GSM786523	73.42	male	T2	pTa	TCC	Low	Dead	1	NA	NA	90.1191	Yes	1	90.1191	GSE31684
GSM786524	68.35	male	T1	pT3	TCC	High	Dead	1	NA	NA	19.5811	Yes	1	12.9117	GSE31684
GSM786525	68.72	female	Ta	pT4	TCC	High	Dead	1	NA	NA	5.32238	No	0	5.32238	GSE31684
GSM786526	84.48	male	T2	pT3	TCC	High	Alive	0	NA	NA	3.38398	No	0	3.38398	GSE31684
GSM786527	75.32	female	T1	pTa	TCC	High	Dead	1	NA	NA	91.1704	No	0	91.1704	GSE31684
GSM786528	91.08	female	T2	pT3	TCC	High	Dead	1	NA	NA	2.82546	No	0	2.82546	GSE31684
GSM786529	57.33	male	T1	pT3	TCC	High	Dead	1	NA	NA	27.5975	Yes	1	22.3737	GSE31684
GSM786530	77	female	T2	pT3	TCC	High	Dead	1	NA	NA	9.92197	Yes	1	6.89938	GSE31684
GSM786531	80.66	male	T2	pT3	TCC	High	Dead	1	NA	NA	102.637	No	0	102.637	GSE31684
GSM786532	74.92	female	T2	pT3	TCC	High	Dead	1	NA	NA	3.31827	Yes	1	1.54415	GSE31684
GSM786533	75.2	male	T2	pT3	TCC	High	Dead	1	NA	NA	110.127	Yes	1	6.76797	GSE31684
GSM786534	88.5	male	T1	pT1	TCC	High	Alive	0	NA	NA	105.791	No	0	105.791	GSE31684
GSM786535	69.75	male	T2	pT3	TCC	High	Dead	1	NA	NA	5.58522	No	0	5.58522	GSE31684
GSM786536	89.46	male	T3	pT4	TCC	High	Dead	1	NA	NA	7.65503	Yes	1	6.04518	GSE31684
GSM786537	53	female	T2	pT2	TCC	High	Dead	1	NA	NA	17.0185	Yes	1	16.2957	GSE31684
GSM786538	80.4	male	T1	pT2	TCC	High	Dead	1	NA	NA	64.3942	No	0	64.3942	GSE31684
GSM786539	66.03	female	T2	pTa	TCC	High	Alive	0	NA	NA	120.772	No	0	120.772	GSE31684
GSM786540	55.56	male	T3	pT4	TCC	High	Alive	0	NA	NA	44.6817	No	0	44.6817	GSE31684
GSM786541	78.05	male	Ta	pTa	TCC	High	Dead	1	NA	NA	91.6632	No	0	91.6632	GSE31684
GSM786542	68.7	female	T2	pT4	TCC	High	Dead	1	NA	NA	4.43532	Yes	1	3.90965	GSE31684
GSM786543	61.14	male	T2	pT3	TCC/Squamous	High	Dead	1	NA	NA	79.4415	No	0	79.4415	GSE31684
GSM786544	79.39	female	T2	pT3	TCC	High	Dead	1	NA	NA	13.6674	Yes	1	2.52977	GSE31684
GSM786545	84.11	female	T2	pT3	TCC	High	Dead	1	NA	NA	65.2813	No	0	65.2813	GSE31684
GSM786546	83.63	male	T2	pT4	TCC	High	Dead	1	NA	NA	0.788501	Yes	1	0.788501	GSE31684
GSM786547	71.91	male	T2	pT3	TCC	High	Dead	1	NA	NA	13.4702	Yes	1	1.37988	GSE31684
GSM786548	74.68	male	T1	pT2	TCC	High	Dead	1	NA	NA	109.372	No	0	109.372	GSE31684
GSM786549	60.47	male	T2	pT3	TCC	High	Alive	0	NA	NA	111.442	Yes	1	15.3429	GSE31684
GSM786550	81.49	male	T2	pT3	TCC	High	Dead	1	NA	NA	9.82341	Yes	1	9.00205	GSE31684
GSM786551	67.33	female	T2	pT3	TCC	High	Alive	0	NA	NA	102.571	No	0	102.571	GSE31684
GSM786552	84.02	male	T2	pT3	TCC	High	Dead	1	NA	NA	7.78645	No	0	7.78645	GSE31684
GSM786553	69.17	male	T2	pT4	TCC	High	Alive	0	NA	NA	101.881	No	0	101.881	GSE31684
GSM786554	72.87	male	T2	pT3	TCC	High	Dead	1	NA	NA	32.6242	No	0	32.6242	GSE31684
GSM786555	62.44	male	T1	pT1	TCC	Low	Dead	1	NA	NA	3.44969	No	0	3.44969	GSE31684
GSM786556	57.37	male	Ta	pTa	TCC	Low	Alive	0	NA	NA	79.6386	No	0	79.6386	GSE31684
GSM786557	81.5	male	T2	pT3	TCC	High	Dead	1	NA	NA	103.852	No	0	103.852	GSE31684
GSM786558	72.61	female	Ta	pT1	TCC	Low	Alive	0	NA	NA	100.994	No	0	100.994	GSE31684
GSM786559	85.09	female	Ta	pT1	TCC	High	Alive	0	NA	NA	91.4661	No	0	91.4661	GSE31684
GSM786560	74.09	male	T2	pT3	TCC	High	Alive	0	NA	NA	98.1684	No	0	98.1684	GSE31684
GSM786561	78.82	male	T3	pT4	TCC	high	Dead	1	NA	NA	15.0801	No	0	15.0801	GSE31684
GSM786562	67.15	male	T2	pT2	TCC	High	Dead	1	NA	NA	6.63655	No	0	6.63655	GSE31684
GSM786563	74.75	male	T2	pT3	TCC	High	Dead	1	NA	NA	12.7146	Yes	1	6.70226	GSE31684
GSM786564	66.19	male	T2	pT3	TCC	High	Dead	1	NA	NA	67.2526	No	0	67.2526	GSE31684
GSM786565	57.72	male	Ta	pT1	TCC	Low	Alive	0	NA	NA	42.8747	No	0	42.8747	GSE31684
GSM786566	78.51	male	T1	pT2	TCC	High	Dead	1	NA	NA	51.9425	No	0	51.9425	GSE31684
GSM786567	61.87	male	T1	pT2	TCC	High	Dead	1	NA	NA	15.0144	Yes	1	4.86242	GSE31684
GSM786568	69.63	male	T3	pT3	TCC	High	Alive	0	NA	NA	84.731	No	0	84.731	GSE31684
GSM786569	72.75	female	T1	pT3	TCC	High	Alive	0	NA	NA	84.5667	No	0	84.5667	GSE31684
GSM786570	80.46	male	T2	pT3	TCC	High	Dead	1	NA	NA	17.6099	Yes	1	16.2628	GSE31684
GSM786571	41.73	female	T2	pT3	TCC	High	Alive	0	NA	NA	85.9466	No	0	85.9466	GSE31684
GSM786572	74.82	male	Ta	pT1	TCC	High	Alive	0	NA	NA	89.1006	No	0	89.1006	GSE31684
GSM786573	58.21	male	Ta	pT2	TCC	High	Alive	0	NA	NA	81.117	No	0	81.117	GSE31684
GSM786574	51.33	male	T1	pT2	TCC	High	Alive	0	NA	NA	42.7105	No	0	42.7105	GSE31684
GSM786575	50.67	male	T1	pT4	TCC	High	Alive	0	NA	NA	33.6099	No	0	33.6099	GSE31684
GSM786576	47.85	male	T2	pT3	TCC	High	Dead	1	NA	NA	11.6632	Yes	1	6.34086	GSE31684
GSM786577	68.14	female	T3	pT3	TCC	High	Dead	1	NA	NA	32.8542	Yes	1	11.5318	GSE31684
GSM786578	82.72	male	T1	pT3	TCC	High	Dead	1	NA	NA	11.8275	Yes	1	3.38398	GSE31684
GSM786579	69.1	male	T2	pT1	TCC	High	Dead	1	NA	NA	51.5154	Yes	1	51.2526	GSE31684
GSM786580	73.75	male	T2	pT2	TCC	High	Alive	0	NA	NA	46.2259	No	0	46.2259	GSE31684
GSM786581	67.38	female	T4	pT2	TCC	High	Alive	0	NA	NA	71.8522	No	0	71.8522	GSE31684
GSM786582	64.83	male	T2	pT3	TCC	High	Dead	1	NA	NA	5.71663	Yes	1	2.43121	GSE31684
GSM786583	78.3	male	T2	pT2	TCC	High	Alive	0	NA	NA	64.5585	No	0	64.5585	GSE31684

## Sheet: GSE69795
The clinical information of the GSE69795 cohort.
Patient.ID	Age	Gender	Cstage	Pstage	Histology	Grade	Status	Status.indicator	DSS.Status	DSS.Status.indicator	Survival.Months	PFS.Status	PFS.Status.indicator	PFS.Months	Data.Set
GSM1709066	65	NA	3	4	NA	NA	Dead	1	Dead	1	14.09	NA	NA	NA	GSE69795
GSM1709067	64	NA	2	4	NA	NA	Dead	1	Dead	1	34.66	NA	NA	NA	GSE69795
GSM1709068	69	NA	3	4	NA	NA	Dead	1	Dead	1	30.95	NA	NA	NA	GSE69795
GSM1709069	63	NA	3	0	NA	NA	Alive	0	Alive	0	46.49	NA	NA	NA	GSE69795
GSM1709070	60	NA	2	0	NA	NA	Alive	0	Alive	0	52.24	NA	NA	NA	GSE69795
GSM1709071	72	NA	3	4	NA	NA	Dead	1	Dead	1	8.25	NA	NA	NA	GSE69795
GSM1709072	74	NA	3	4	NA	NA	Dead	1	Dead	1	44.85	NA	NA	NA	GSE69795
GSM1709073	62	NA	3	0	NA	NA	Alive	0	Alive	0	58.09	NA	NA	NA	GSE69795
GSM1709074	68	NA	2	3	NA	NA	Dead	1	Dead	1	37.59	NA	NA	NA	GSE69795
GSM1709075	76	NA	3	0	NA	NA	Alive	0	Alive	0	50.53	NA	NA	NA	GSE69795
GSM1709076	65	NA	3	0	NA	NA	Alive	0	Alive	0	58.81	NA	NA	NA	GSE69795
GSM1709077	69	NA	3	4	NA	NA	Dead	1	Dead	1	11.24	NA	NA	NA	GSE69795
GSM1709078	62	NA	3	4	NA	NA	Dead	1	Dead	1	11.93	NA	NA	NA	GSE69795
GSM1709079	69	NA	3	0	NA	NA	Alive	0	Alive	0	36.76	NA	NA	NA	GSE69795
GSM1709080	55	NA	3	3	NA	NA	Dead	1	Dead	1	30.88	NA	NA	NA	GSE69795
GSM1709081	61	NA	3	0	NA	NA	Alive	0	Alive	0	39.98	NA	NA	NA	GSE69795
GSM1709082	59	NA	3	0	NA	NA	Alive	0	Alive	0	43.93	NA	NA	NA	GSE69795
GSM1709083	64	NA	1	3	NA	NA	Alive	0	Alive	0	48.2	NA	NA	NA	GSE69795
GSM1709084	56	NA	3	1	NA	NA	Alive	0	Alive	0	66.6	NA	NA	NA	GSE69795
GSM1709085	65	NA	3	4	NA	NA	Alive	0	Alive	0	61.86	NA	NA	NA	GSE69795
GSM1709086	71	NA	1	TisN0	NA	NA	Alive	0	Alive	0	66.04	NA	NA	NA	GSE69795
GSM1709087	72	NA	3	0	NA	NA	Alive	0	Alive	0	50.04	NA	NA	NA	GSE69795
GSM1709088	61	NA	2	TisN0	NA	NA	Alive	0	Alive	0	37.98	NA	NA	NA	GSE69795
GSM1709089	77	NA	1	3	NA	NA	Dead	1	Dead	1	18.37	NA	NA	NA	GSE69795
GSM1709090	68	NA	2	4*	NA	NA	Dead	1	Dead	1	15.57	NA	NA	NA	GSE69795
GSM1709091	42	NA	2	TisN0	NA	NA	Alive	0	Alive	0	53.91	NA	NA	NA	GSE69795
GSM1709092	79	NA	3	4	NA	NA	Dead	1	Dead	1	18.04	NA	NA	NA	GSE69795
GSM1709093	57	NA	3	2	NA	NA	Alive	0	Alive	0	52.3	NA	NA	NA	GSE69795
GSM1709094	80	NA	3	2	NA	NA	Alive	0	Alive	0	43.4	NA	NA	NA	GSE69795
GSM1709095	68	NA	2	TisN0	NA	NA	Alive	0	Alive	0	46.82	NA	NA	NA	GSE69795
GSM1709096	65	NA	3	3	NA	NA	Dead	1	Dead	1	30.88	NA	NA	NA	GSE69795
GSM1709097	58	NA	3	4	NA	NA	Dead	1	Dead	1	22.08	NA	NA	NA	GSE69795
GSM1709098	72	NA	3	1	NA	NA	Alive	0	Alive	0	57.76	NA	NA	NA	GSE69795
GSM1709099	62	NA	HG upper tract	TaN0	NA	NA	Alive	0	Alive	0	54.05	NA	NA	NA	GSE69795
GSM1709100	59	NA	3	Ta N0	NA	NA	Alive	0	Alive	0	57.23	NA	NA	NA	GSE69795
GSM1709101	70	NA	3	4	NA	NA	Alive	0	Alive	0	43.79	NA	NA	NA	GSE69795
GSM1709102	73	NA	3	2	NA	NA	Alive	0	Alive	0	38.31	NA	NA	NA	GSE69795
GSM1709103	56	NA	3	1	NA	NA	Alive	0	Alive	0	59.79	NA	NA	NA	GSE69795
