# Supplementary material for: A glycosylation risk score comprehensively assists the treatment of bladder neoplasm in the real-world cohort, including the tumor microenvironment, molecular and clinical prognosis
Source: Front Pharmacol. 2023 Sep 25;14:1280428. doi: 10.3389/fphar.2023.1280428 (PMC10560734; doi:10.3389/fphar.2023.1280428)
Supplement: Supplementary file 11 [file Table10.XLSX]

## Sheet: The association between Glycosy
The association between Glycosylation risk score and cancer immunity cycles in TCGA-BLCA cohort
risk.score	CIC step	r	p.value	relation
risk.score	Release.of.cancer.cell.antigens	0.289032	< 0.001	1.Positive Relation
risk.score	Cancer.antigen.presentation	-0.0625806	ns	2.Negative Relation
risk.score	Priming.and.activation	-0.195639	< 0.001	2.Negative Relation
risk.score	T.cell.recruiting	0.0348251	ns	1.Positive Relation
risk.score	CD8.T.cell.recruiting	0.128124	< 0.05	1.Positive Relation
risk.score	Macrophage.recruiting	0.0904086	ns	1.Positive Relation
risk.score	NK.cell.recruiting	0.0793851	ns	1.Positive Relation
risk.score	Th1.cell.recruiting	0.0920921	ns	1.Positive Relation
risk.score	Dendritic.cell.recruiting	-0.0180999	ns	2.Negative Relation
risk.score	Monocyte.recruiting	-0.00561265	ns	2.Negative Relation
risk.score	Neutrophil.recruiting	0.133867	< 0.01	1.Positive Relation
risk.score	Eosinophil.recruiting	0.283437	< 0.001	1.Positive Relation
risk.score	MDSC.recruiting	0.0445858	ns	1.Positive Relation
risk.score	Basophil.recruiting	0.302259	< 0.001	1.Positive Relation
risk.score	Th17.cell.recruiting	0.0441336	ns	1.Positive Relation
risk.score	Th22.cell.recruiting	-0.0313106	ns	2.Negative Relation
risk.score	CD4.T.cell.recruiting	0.0245362	ns	1.Positive Relation
risk.score	B.cell.recruiting	-0.066388	ns	2.Negative Relation
risk.score	Th2.cell.recruiting	-0.209627	< 0.001	2.Negative Relation
risk.score	Treg.cell.recruiting	-0.203592	< 0.001	2.Negative Relation
risk.score	Infiltration.of.immune.cells.into.tumors	-0.110365	< 0.05	2.Negative Relation
risk.score	Recognition.of.cancer.cells.by.T.cells	-0.141775	< 0.01	2.Negative Relation
risk.score	Killing.of.cancer.cells	0.126002	< 0.05	1.Positive Relation
risk.score	risk.score	1	Not Applicable	1.Positive Relation
