# Supplementary material for: A glycosylation risk score comprehensively assists the treatment of bladder neoplasm in the real-world cohort, including the tumor microenvironment, molecular and clinical prognosis
Source: Front Pharmacol. 2023 Sep 25;14:1280428. doi: 10.3389/fphar.2023.1280428 (PMC10560734; doi:10.3389/fphar.2023.1280428)
Supplement: Supplementary file 12 [file Table12.XLSX]

## Sheet: The association between Glycosy
The association between Glycosylation risk score and cancer immunity cycles in Xiangya-BLCA cohort.
Cox.Results	ICI steps	r	p.value	relation
Cox.Results	Step1	0.675165	< 0.001	1.Positive Relation
Cox.Results	Step2	-0.339548	< 0.05	2.Negative Relation
Cox.Results	Step3	0.0822283	ns	1.Positive Relation
Cox.Results	Step4.T cell.recruiting	0.445906	< 0.001	1.Positive Relation
Cox.Results	Step4.CD4 T cell.recruiting	0.431586	< 0.001	1.Positive Relation
Cox.Results	Step4.CD8 T cell.recruiting	0.321531	< 0.05	1.Positive Relation
Cox.Results	Step4.Th1 cell.recruiting	0.463363	< 0.001	1.Positive Relation
Cox.Results	Step4.Dendritic cell.recruiting	0.439523	< 0.001	1.Positive Relation
Cox.Results	Step4.Th22 cell.recruiting	-0.233603	ns	2.Negative Relation
Cox.Results	Step4.Macrophage.recruiting	0.689064	< 0.001	1.Positive Relation
Cox.Results	Step4.Monocyte.recruiting	0.43028	< 0.001	1.Positive Relation
Cox.Results	Step4.Neutrophil.recruiting	0.336569	< 0.05	1.Positive Relation
Cox.Results	Step4.NK cell.recruiting	0.254956	ns	1.Positive Relation
Cox.Results	Step4.Eosinophil.recruiting	0.355167	< 0.01	1.Positive Relation
Cox.Results	Step4.Basophil.recruiting	0.401435	< 0.01	1.Positive Relation
Cox.Results	Step4.Th17 cell.recruiting	0.121668	ns	1.Positive Relation
Cox.Results	Step4.B cell.recruiting	-0.0747779	ns	2.Negative Relation
Cox.Results	Step4.Th2 cell.recruiting	0.095147	ns	1.Positive Relation
Cox.Results	Step4.Treg cell.recruiting	0.0685578	ns	1.Positive Relation
Cox.Results	Step4.MDSC.recruiting	-0.22283	ns	2.Negative Relation
Cox.Results	Step5	0.0452844	ns	1.Positive Relation
Cox.Results	Step6	-0.269856	< 0.05	2.Negative Relation
Cox.Results	Step7	0.14272	ns	1.Positive Relation
Cox.Results	Cox.Results	1	Not Applicable	1.Positive Relation
