# Supplementary material for: A glycosylation risk score comprehensively assists the treatment of bladder neoplasm in the real-world cohort, including the tumor microenvironment, molecular and clinical prognosis
Source: Front Pharmacol. 2023 Sep 25;14:1280428. doi: 10.3389/fphar.2023.1280428 (PMC10560734; doi:10.3389/fphar.2023.1280428)
Supplement: Supplementary file 13 [file Table5.XLSX]

## Sheet: cluster_immune_cell
The association between Glycosylation Clusters and immune cells in the TIME in TCGA-BLCA cohort
	Activated B cell	Activated CD4 T cell	Activated CD8 T cell	Activated dendritic cell	CD56bright natural killer cell	CD56dim natural killer cell	Central memory CD4 T cell	Central memory CD8 T cell	Effector memeory CD4 T cell	Effector memeory CD8 T cell	Eosinophil	Gamma delta T cell	Immature B cell	Immature dendritic cell	Macrophage	Mast cell	MDSC	Memory B cell	Monocyte	Natural killer cell	Natural killer T cell	Neutrophil	Plasmacytoid dendritic cell	Regulatory T cell	T follicular helper cell	Type 1 T helper cell	Type 17 T helper cell	Type 2 T helper cell	Cluster
TCGA-FD-A6TF	-0.1391	0.123962	0.176848	0.173985	0.243986	0.274014	0.452577	0.312545	0.194837	0.0908483	-0.130897	0.301212	-0.0657838	0.355882	0.061356	0.0977162	0.295022	0.0635094	0.328903	0.272638	0.0859463	-0.233609	0.354004	0.137568	0.137388	0.13271	-0.0304793	0.0955802	Glycosylation.Cluster.2
TCGA-XF-AAMR	-0.237628	0.0473593	0.125379	0.178012	0.262099	0.295987	0.486713	0.36642	0.186292	0.134048	-0.0800171	0.292602	-0.0812649	0.379074	0.0458904	0.155129	0.238886	0.0275046	0.330021	0.291116	0.0528185	-0.253466	0.351729	0.161946	0.1209	0.11673	-0.0456168	0.10544	Glycosylation.Cluster.2
TCGA-XF-A8HF	-0.243151	0.16317	0.203578	0.169252	0.290545	0.318323	0.44602	0.310919	0.173719	0.115604	-0.124401	0.254429	-0.122819	0.352018	-0.00912946	-0.0680269	0.24467	0.0537918	0.352941	0.210828	0.0414813	-0.277175	0.303909	0.00144852	0.116547	0.116444	-0.0542811	0.0958102	Glycosylation.Cluster.1
TCGA-ZF-AA4U	-0.381729	0.0609036	0.137208	0.13828	0.29044	0.3344	0.42755	0.258816	0.0544854	0.106147	-0.155961	0.232998	-0.161915	0.323055	-0.0800598	-0.109636	0.124309	0.0485113	0.309353	0.193244	-0.0201461	-0.316053	0.294093	-0.0827394	0.0504512	0.0415439	-0.0713039	0.074009	Glycosylation.Cluster.1
TCGA-ZF-AA54	-0.154318	0.281311	0.281932	0.245952	0.272133	0.336082	0.473278	0.359796	0.198256	0.262962	-0.0954425	0.317122	0.035013	0.342008	0.20317	0.0774569	0.39608	0.136618	0.348722	0.321707	0.179981	-0.253168	0.346207	0.379265	0.195413	0.157499	-0.0417139	0.133907	Glycosylation.Cluster.2
TCGA-GU-A766	-0.083044	0.355383	0.450164	0.296751	0.356827	0.286277	0.515589	0.317205	0.168361	0.329268	-0.0732871	0.331953	0.0948376	0.347191	0.191042	0.0915221	0.495851	0.0334222	0.366586	0.294749	0.173919	0.0866969	0.37033	0.278826	0.245625	0.196484	0.0289502	0.168585	Glycosylation.Cluster.2
TCGA-BL-A13I	-0.184865	0.366038	0.177987	0.21502	0.190266	0.254533	0.471939	0.344835	0.275756	0.314452	0.0488025	0.276322	0.0731985	0.323881	0.221446	0.15139	0.445824	0.130828	0.306131	0.303823	0.145234	-0.143659	0.368651	0.400405	0.248656	0.152453	-0.0339583	0.213399	Glycosylation.Cluster.2
TCGA-XF-AAML	-0.228774	0.231214	0.223908	0.20046	0.258945	0.328175	0.377791	0.281434	0.0858257	0.172456	-0.190763	0.272898	-0.0854141	0.318735	-0.0385015	-0.0296943	0.209002	-0.0347923	0.323109	0.212958	-0.00241584	-0.262673	0.253313	0.00283251	0.0730817	0.0988072	-0.0343231	0.125916	Glycosylation.Cluster.1
TCGA-ZF-AA58	-0.0986794	0.361581	0.411191	0.269028	0.307502	0.283346	0.469726	0.310808	0.168421	0.311644	-0.106194	0.324847	0.10358	0.353136	0.186061	0.0495106	0.491715	0.0624106	0.344117	0.345771	0.203388	-0.144845	0.356954	0.378194	0.24653	0.228878	-0.0266617	0.136659	Glycosylation.Cluster.2
TCGA-G2-AA3B	-0.291932	0.225956	0.254584	0.183451	0.29012	0.221414	0.397796	0.257328	0.120543	0.107606	-0.179221	0.284065	-0.107452	0.304072	-0.115272	-0.0300006	0.199626	-0.0199434	0.355646	0.157088	0.00524886	-0.253362	0.253319	-0.0634693	0.058651	0.0477185	-0.0193325	0.118333	Glycosylation.Cluster.1
TCGA-K4-A54R	-0.249932	0.263999	0.389687	0.19238	0.263772	0.350487	0.503451	0.335634	0.141753	0.201358	-0.102062	0.309493	-0.0225537	0.3728	0.0863101	0.0563856	0.373662	0.0446571	0.354771	0.251935	0.102049	-0.252251	0.351651	0.189417	0.130526	0.150491	-0.0108914	0.117291	Glycosylation.Cluster.1
TCGA-DK-A1AA	-0.320971	0.0880332	0.14017	0.167298	0.316041	0.294912	0.478872	0.297208	0.0883545	0.117113	-0.101063	0.254819	-0.12309	0.359046	0.00616471	-0.0109194	0.143045	0.0373897	0.371515	0.222899	0.0103678	-0.243261	0.294323	0.0354027	0.0844317	0.0682591	-0.046613	0.130318	Glycosylation.Cluster.1
TCGA-CU-A5W6	-0.297588	0.203171	0.184586	0.189514	0.258662	0.33643	0.409858	0.304682	0.0930422	0.120687	-0.17561	0.267985	-0.118512	0.37184	-0.0128463	-0.0469788	0.208411	-0.0035169	0.384716	0.196952	0.030621	-0.21643	0.306753	0.00284253	0.109238	0.0740536	0.00912928	0.115369	Glycosylation.Cluster.1
TCGA-DK-AA6R	-0.248995	0.212618	0.229161	0.170714	0.271698	0.330641	0.46108	0.281787	0.0945969	0.151122	-0.157255	0.264844	-0.099491	0.30544	-0.0576676	-0.00370558	0.175177	0.106832	0.277847	0.235126	0.0669657	-0.0163548	0.339338	0.0996355	0.130402	0.0917595	-0.0180909	0.120815	Glycosylation.Cluster.2
TCGA-BT-A3PH	-0.372678	0.131728	0.138901	0.171792	0.258197	0.280124	0.434567	0.304043	0.137805	0.018163	-0.0828734	0.271441	-0.178847	0.323827	-0.0750188	0.0067251	0.13381	0.0644321	0.362819	0.193183	0.00264925	-0.240311	0.327879	-0.0146525	0.100714	0.0550693	-0.0465337	0.131747	Glycosylation.Cluster.1
TCGA-DK-A3IQ	-0.289241	-0.019299	0.0729303	0.151076	0.236037	0.319563	0.526464	0.363528	0.177753	0.121201	-0.162545	0.217266	-0.142322	0.298548	0.0556201	0.117266	0.269898	0.0107601	0.360026	0.299167	0.0967104	-0.210978	0.382714	0.152004	0.145069	0.11146	-0.072436	0.10112	Glycosylation.Cluster.2
TCGA-E7-A4XJ	-0.366367	0.0945786	0.130729	0.109622	0.288321	0.307464	0.42048	0.238993	0.0902222	-0.0391213	-0.0884967	0.202994	-0.182774	0.328845	-0.0732279	-0.0211335	0.104229	-0.0130478	0.350587	0.160676	-0.0601458	-0.285887	0.301733	-0.0624026	0.0412159	0.0488041	-0.0346929	0.0384955	Glycosylation.Cluster.1
TCGA-XF-A9T6	-0.245915	0.257655	0.207747	0.199263	0.264387	0.30071	0.433256	0.261358	0.11998	0.113861	-0.149357	0.297078	-0.0850149	0.320769	0.0423058	-0.000801591	0.230763	0.0151623	0.307345	0.234908	0.0804165	-0.166487	0.294536	0.140061	0.092895	0.0985461	-0.024378	0.0816269	Glycosylation.Cluster.1
TCGA-ZF-AA5H	-0.129395	0.251561	0.298839	0.226258	0.234289	0.275628	0.484567	0.320714	0.0999944	0.216306	-0.212881	0.322642	0.0539025	0.308932	0.0505675	-0.0139375	0.338608	0.0770621	0.301984	0.296752	0.0978503	-0.232336	0.311751	0.278172	0.221385	0.15785	-0.0619701	0.12838	Glycosylation.Cluster.2
TCGA-DK-A3WX	-0.189768	0.221224	0.302645	0.258341	0.261742	0.289838	0.510408	0.339085	0.105725	0.20507	-0.185762	0.274478	-0.065926	0.369271	0.0710555	0.0149592	0.357849	0.0591743	0.342248	0.256043	0.161836	0.154779	0.384117	0.187007	0.127185	0.1386	-0.00455257	0.0705644	Glycosylation.Cluster.2
TCGA-YF-AA3L	-0.261672	0.0427509	0.143991	0.156707	0.303079	0.338735	0.402457	0.265335	0.0660298	0.142303	-0.163788	0.276018	-0.180428	0.32115	0.0146554	-0.0726539	0.166507	0.0981392	0.392546	0.165129	-0.00530852	-0.236924	0.309249	-0.00617619	0.0793669	0.0424665	0.0113268	0.0504853	Glycosylation.Cluster.1
TCGA-BT-A2LA	-0.287098	0.0833612	0.0885833	0.118098	0.19199	0.263672	0.327566	0.158346	0.111482	-0.0383681	-0.104557	0.177449	-0.238937	0.275601	-0.073393	-0.0675051	-0.00122757	-0.053638	0.277009	0.170957	-0.0053127	-0.362361	0.264638	-0.0706003	0.0122245	-0.000108933	-0.1774	0.139656	Glycosylation.Cluster.1
TCGA-4Z-AA87	-0.199213	0.261558	0.295181	0.198112	0.266524	0.328573	0.396619	0.286981	0.115388	0.0922332	-0.134387	0.244004	-0.0749041	0.321864	0.0222183	0.0127289	0.235822	0.0424634	0.350959	0.185164	0.0208429	-0.235678	0.280393	0.0420254	0.0930623	0.0943117	-0.0360898	0.133608	Glycosylation.Cluster.1
TCGA-BT-A2LB	-0.201785	0.259868	0.237192	0.207017	0.294687	0.323639	0.495111	0.343564	0.129603	0.154956	-0.00662949	0.303696	-0.0378156	0.341245	0.0497322	0.0657901	0.33786	0.0443338	0.372593	0.269094	0.070398	-0.128816	0.365726	0.118965	0.134172	0.15467	-0.0105807	0.0974023	Glycosylation.Cluster.2
TCGA-XF-A8HB	-0.360115	0.164662	0.0906554	0.133826	0.31965	0.341563	0.426575	0.275059	0.0481428	0.113303	-0.0752719	0.248394	-0.151159	0.369727	-0.108791	-0.134499	0.0766455	0.0646983	0.342615	0.15688	0.0774959	-0.337841	0.302846	-0.0336095	0.0338256	0.0384297	-0.0407954	0.112377	Glycosylation.Cluster.1
TCGA-DK-A2I6	-0.286109	0.215735	0.137266	0.183911	0.259243	0.277815	0.429199	0.240088	0.043282	0.0726931	-0.203561	0.210197	-0.106488	0.346055	0.0022312	0.0238044	0.183568	0.0128752	0.29731	0.19458	0.0503381	-0.293729	0.298196	-0.0118298	0.0622129	0.0633487	-0.0628441	0.0583351	Glycosylation.Cluster.1
TCGA-ZF-AA4X	-0.312044	0.177418	0.127226	0.158526	0.251605	0.331737	0.373232	0.247468	0.0685575	0.105681	-0.236788	0.253781	-0.158446	0.347087	-0.0800074	-0.0344843	0.0673204	0.0135322	0.361909	0.186162	-0.0398402	-0.244815	0.322803	-0.117385	0.059599	0.0478433	-0.0673505	0.10685	Glycosylation.Cluster.1
TCGA-BT-A20P	-0.382332	0.136673	0.123209	0.166521	0.322637	0.333965	0.438842	0.280638	0.0779302	0.0584503	-0.12888	0.211549	-0.180385	0.295895	-0.0453644	-0.118531	0.162399	0.0103927	0.345839	0.211666	0.0135411	-0.326179	0.253266	-0.0521818	0.00719829	0.0326061	-0.00252592	0.0910357	Glycosylation.Cluster.1
TCGA-CF-A3MF	-0.296146	0.0692728	0.14845	0.0917351	0.258137	0.386292	0.442873	0.236563	0.087747	-0.00704739	-0.0981672	0.205403	-0.145055	0.299758	-0.0922122	-0.116258	0.169054	-0.0328681	0.353536	0.153512	-0.0293432	-0.248762	0.287919	-0.124702	0.0704104	-0.00998814	0.000972445	0.0412117	Glycosylation.Cluster.1
TCGA-CF-A47T	-0.350958	0.0762759	0.159132	0.0880413	0.319087	0.315076	0.428284	0.238061	0.112647	-0.00692825	-0.137397	0.226984	-0.246027	0.303464	-0.0655875	-0.103691	0.113825	0.0616432	0.327561	0.145606	-0.0296792	-0.296134	0.272837	-0.076737	0.0469402	0.0239309	-0.0922619	0.115089	Glycosylation.Cluster.1
TCGA-YC-A8S6	-0.206176	0.223043	0.196026	0.215353	0.291703	0.332862	0.513568	0.36259	0.177725	0.172692	0.0415915	0.292272	-0.067206	0.346876	0.0978229	0.212934	0.349756	0.0634143	0.397602	0.327813	0.130321	-0.096366	0.3819	0.213247	0.210228	0.166383	0.0274114	0.156462	Glycosylation.Cluster.1
TCGA-DK-A3IS	-0.351886	0.175428	0.181455	0.158875	0.291723	0.288384	0.435491	0.272603	0.0695255	0.115755	-0.157549	0.273057	-0.140163	0.287545	-0.0738247	-0.0896331	0.125968	0.0755575	0.354466	0.216057	-0.011891	-0.320834	0.291507	-0.0526907	0.0577359	0.0290283	-0.0859365	0.159815	Glycosylation.Cluster.1
TCGA-XF-A9SJ	-0.15566	0.157997	0.350065	0.22572	0.273256	0.35877	0.451946	0.366074	0.140987	0.19234	-0.18549	0.368717	-0.0288689	0.335428	0.10741	0.0570048	0.392117	0.038713	0.356993	0.307674	0.102605	-0.1552	0.324495	0.211082	0.173034	0.175036	0.00127828	0.0912325	Glycosylation.Cluster.2
TCGA-DK-AA6T	0.49061	0.409215	0.346245	0.232885	0.187419	0.276018	0.447564	0.243811	0.1894	0.226383	0.00916311	0.26619	0.534298	0.264028	0.0792747	-0.0193027	0.358307	0.15911	0.386982	0.199677	0.0436286	-0.267313	0.3189	0.204365	0.168716	0.119326	-0.0873494	0.0672623	Glycosylation.Cluster.1
TCGA-E7-A5KE	-0.378674	0.135191	0.104528	0.0892486	0.269904	0.316781	0.368903	0.223438	0.114088	-0.0311679	-0.249782	0.179434	-0.199256	0.354171	-0.125991	-0.0577017	0.105805	0.0525146	0.309481	0.133935	-0.0276887	-0.278597	0.281712	-0.0676463	0.0392418	0.0236035	-0.0497311	0.0874799	Glycosylation.Cluster.1
TCGA-ZF-AA4V	-0.261606	0.251931	0.324395	0.235352	0.264802	0.392914	0.478246	0.287863	0.0973935	0.193434	-0.179531	0.287822	-0.059036	0.280154	0.0356648	-0.00564841	0.312374	0.0868209	0.312157	0.241081	0.0872275	-0.11724	0.287028	0.126328	0.121818	0.129112	0.0254381	0.110233	Glycosylation.Cluster.2
TCGA-ZF-AA53	-0.187756	0.230589	0.322411	0.237376	0.294091	0.353301	0.500105	0.357168	0.1383	0.233582	-0.130067	0.384886	-0.011401	0.351331	0.117001	-0.00581188	0.44771	0.0819294	0.308178	0.285998	0.167944	0.0138832	0.344413	0.359069	0.222091	0.151162	-0.000822362	0.170871	Glycosylation.Cluster.2
TCGA-ZF-A9RM	-0.367532	0.162098	0.0938662	0.0668278	0.250872	0.300286	0.340423	0.254606	0.105034	0.0122411	-0.211692	0.223335	-0.187103	0.303384	-0.106528	-0.0849328	0.0315093	0.0388723	0.364274	0.13288	-0.0452357	-0.315583	0.26992	-0.11163	0.0672903	0.0299523	0.000227698	0.0928643	Glycosylation.Cluster.1
TCGA-CU-A72E	-0.307636	0.0954379	0.148012	0.18256	0.277809	0.315273	0.45726	0.308079	0.130715	0.118289	-0.143083	0.307108	-0.148478	0.379188	-0.0131549	-0.0724229	0.250353	0.0455275	0.367786	0.236034	0.0620286	-0.139324	0.315029	0.0533634	0.112736	0.0882317	-0.0505994	0.0856715	Glycosylation.Cluster.1
TCGA-FD-A62O	-0.330297	0.13901	0.115439	0.120177	0.282556	0.326852	0.437641	0.295154	0.149742	-0.000683185	-0.121769	0.229159	-0.158293	0.331674	-0.0532646	0.0504084	0.112963	0.0432863	0.352867	0.218258	0.0178113	-0.198529	0.32824	0.012951	0.0602695	0.0507497	-0.0329625	0.0834978	Glycosylation.Cluster.1
TCGA-BL-A3JM	-0.308618	0.20977	0.19188	0.165436	0.23142	0.240201	0.420516	0.250432	0.160422	0.0278208	-0.174348	0.236842	-0.115954	0.305951	-0.0445058	-0.0975412	0.135343	0.130185	0.291493	0.224958	0.0408213	-0.340493	0.31835	0.0526294	0.0932561	0.0555902	-0.130006	0.13983	Glycosylation.Cluster.2
TCGA-FJ-A3ZF	-0.379086	0.146697	0.0936488	0.0674414	0.22554	0.292002	0.358854	0.255781	0.118189	-0.0192441	-0.269829	0.173173	-0.240401	0.228242	-0.142266	-0.0533316	-0.0526237	-0.0188294	0.32926	0.0965648	-0.0712106	-0.322306	0.291211	-0.155868	0.00902256	0.0584362	-0.044857	0.0643538	Glycosylation.Cluster.1
TCGA-CU-A0YO	-0.196701	0.224247	0.207532	0.226776	0.274426	0.341629	0.460383	0.338718	0.139501	0.200039	-0.0231357	0.259437	-0.0427567	0.302918	0.00991398	0.0824858	0.27456	0.0842304	0.386291	0.296507	0.0534276	-0.212985	0.343962	0.063504	0.126138	0.131632	-0.011783	0.141848	Glycosylation.Cluster.1
TCGA-CF-A5UA	-0.31681	0.0791054	0.168035	0.153739	0.306203	0.299746	0.420874	0.250403	0.101053	0.0620998	-0.126354	0.229427	-0.168484	0.284555	0.0121442	-0.112156	0.1487	0.0831136	0.362855	0.179814	-0.0121511	-0.320815	0.284731	-0.0152218	0.0931857	0.0233089	-0.074085	0.0535448	Glycosylation.Cluster.1
TCGA-K4-AAQO	-0.1025	0.176968	0.203252	0.18489	0.263797	0.287139	0.496877	0.345517	0.181256	0.149441	-0.0208999	0.261796	-0.0208882	0.338634	0.0319348	0.145539	0.275085	0.0988368	0.367591	0.273749	0.0441587	-0.292335	0.352164	0.128429	0.176082	0.144804	-0.0942179	0.134279	Glycosylation.Cluster.1
TCGA-ZF-A9R7	-0.0569436	0.255062	0.444828	0.252574	0.296128	0.332208	0.508931	0.29924	0.12397	0.31129	-0.0609825	0.261124	0.0451865	0.362578	0.0234482	0.059728	0.425823	-0.0516647	0.354882	0.2283	0.0714646	-0.214607	0.309709	0.0545666	0.157075	0.141285	0.0324457	0.0620753	Glycosylation.Cluster.1
TCGA-FD-A3SO	-0.172462	0.214842	0.185101	0.240908	0.254221	0.242523	0.488509	0.351469	0.149143	0.175298	-0.163868	0.317312	-0.0386355	0.359902	0.0883143	0.0101144	0.35011	0.0504544	0.307122	0.294551	0.100252	-0.0398232	0.322705	0.205564	0.183642	0.139625	-0.0500435	0.14114	Glycosylation.Cluster.2
TCGA-E7-A97P	-0.169633	0.297507	0.43491	0.253076	0.315695	0.279595	0.513126	0.32455	0.139786	0.282513	-0.117302	0.296568	-0.0171394	0.348453	0.0184838	0.0113094	0.407865	0.0259525	0.332066	0.30658	0.146939	-0.141627	0.339268	0.188702	0.14584	0.184861	0.0458237	0.188133	Glycosylation.Cluster.2
TCGA-GU-A767	-0.288441	0.106782	0.140396	0.144971	0.280174	0.335126	0.428473	0.282412	0.124168	0.10658	-0.0824474	0.239479	-0.175117	0.270104	0.0233399	0.0234112	0.145846	0.0199183	0.347568	0.210036	0.00753221	-0.212862	0.345928	-0.00753701	0.116219	0.0912414	-0.0582295	0.128979	Glycosylation.Cluster.1
TCGA-4Z-AA81	-0.26256	0.273923	0.349682	0.244224	0.235138	0.264889	0.429914	0.296096	0.0916562	0.237895	-0.146765	0.2771	-0.0419207	0.299552	-0.0621003	-0.0694489	0.258912	0.0341249	0.336615	0.232881	0.0504749	-0.199918	0.300387	0.0749805	0.110929	0.121077	-0.0109295	0.165342	Glycosylation.Cluster.1
TCGA-2F-A9KQ	-0.401197	0.0921019	0.119746	0.132826	0.317376	0.312348	0.482189	0.303526	0.0844856	-0.00240314	-0.119174	0.239632	-0.168071	0.358525	-0.0531389	-0.0455987	0.110028	0.0295288	0.349252	0.195818	0.00407231	-0.253932	0.3008	0.0181308	0.0557207	0.0329013	-0.0372626	0.0918436	Glycosylation.Cluster.1
TCGA-SY-A9G0	-0.00287573	0.0947145	0.17283	0.148845	0.23422	0.267141	0.502312	0.34973	0.217519	0.15084	-0.0800999	0.246398	0.0161834	0.343118	0.00680493	0.186695	0.237202	0.0421035	0.36312	0.299146	0.0893894	-0.289048	0.35176	0.0995854	0.162773	0.156894	-0.038347	0.0928911	Glycosylation.Cluster.2
TCGA-GV-A40G	-0.408678	0.100449	0.103038	0.132131	0.246821	0.323473	0.420266	0.266259	0.0941148	0.0180618	-0.184873	0.212527	-0.214193	0.276876	-0.0586201	-0.071339	0.0792986	-0.0244493	0.334408	0.190765	-0.0395801	-0.195451	0.318905	-0.101701	0.051577	0.0229325	-0.0349223	0.0472278	Glycosylation.Cluster.1
TCGA-XF-A9SL	0.173373	0.183613	0.332541	0.207539	0.250553	0.33531	0.516992	0.378352	0.20088	0.246917	-0.0484861	0.314488	0.151309	0.330911	0.136306	0.267691	0.418571	0.0810265	0.407992	0.321753	0.109947	-0.175702	0.389515	0.23275	0.199456	0.209205	-0.0192685	0.130627	Glycosylation.Cluster.2
TCGA-XF-AAN2	-0.258844	0.240422	0.30954	0.207926	0.257553	0.270249	0.477771	0.329994	0.0848716	0.209809	-0.207795	0.294226	-0.0296026	0.322605	0.0154335	-0.0313865	0.310371	0.0376581	0.313192	0.267688	0.0754769	-0.0765836	0.316049	0.139862	0.129352	0.133597	-0.0636056	0.157746	Glycosylation.Cluster.2
TCGA-FD-A6TD	-0.135771	0.249865	0.32881	0.25067	0.312138	0.350711	0.482555	0.339954	0.152585	0.221845	-0.0969857	0.321916	0.0225572	0.363224	0.116634	0.114805	0.419672	0.0901461	0.376713	0.28657	0.14024	-0.144064	0.340208	0.30693	0.187995	0.155798	-0.0333906	0.136354	Glycosylation.Cluster.2
TCGA-G2-AA3F	-0.347898	0.114598	0.166983	0.12952	0.261216	0.304089	0.386457	0.283177	0.0793262	0.0251574	-0.194956	0.24304	-0.170398	0.302802	-0.0485001	-0.0790987	0.0985573	-0.0183517	0.343386	0.175517	-0.0486705	-0.316401	0.318836	-0.0361421	0.0481873	0.0540689	-0.0326242	0.0594456	Glycosylation.Cluster.1
TCGA-FJ-A871	-0.31883	0.0647171	0.141321	0.14325	0.183908	0.24178	0.444945	0.259418	0.0725375	0.0682808	-0.259188	0.221377	-0.205433	0.258708	-0.0692011	-0.112431	0.0459969	0.0671497	0.332835	0.130315	0.0746486	-0.248279	0.306245	0.0129405	0.0216333	0.0456977	-0.11893	0.128626	Glycosylation.Cluster.1
TCGA-ZF-A9RN	-0.187822	0.257022	0.355483	0.221442	0.282271	0.326065	0.434641	0.242553	0.0938731	0.164022	-0.14531	0.211961	-0.0289292	0.288393	-0.0136779	-0.0227065	0.295825	0.0459389	0.314026	0.176456	0.0583695	-0.237702	0.256917	0.149938	0.09206	0.145837	-0.0264487	0.151544	Glycosylation.Cluster.2
TCGA-GC-A3RB	-0.31663	0.200362	0.170592	0.149565	0.259692	0.299682	0.457624	0.3003	0.0531696	0.0531841	-0.217363	0.254796	-0.143862	0.306948	-0.0266868	-0.12355	0.201982	0.0704823	0.314368	0.168853	0.0482783	-0.305672	0.300987	0.0314956	0.0728993	0.0852924	-0.125367	0.172505	Glycosylation.Cluster.1
TCGA-UY-A9PF	-0.164206	0.190787	0.221244	0.149439	0.277939	0.311428	0.444094	0.297701	0.129144	0.125342	0.0325975	0.272292	-0.0488961	0.321964	-0.00389267	0.164356	0.20709	0.0380487	0.353883	0.213832	0.0451407	-0.28485	0.328104	0.0640465	0.125603	0.117401	-0.030653	0.107017	Glycosylation.Cluster.1
TCGA-YC-A89H	-0.274573	0.166361	0.212475	0.200438	0.285347	0.297395	0.448977	0.316034	0.102231	0.0996026	-0.0995045	0.281567	-0.0737634	0.30552	0.00681619	-0.00801575	0.258408	0.0299277	0.37393	0.207209	0.0439067	-0.241952	0.308336	0.165276	0.105247	0.0768275	-0.107839	0.0702097	Glycosylation.Cluster.1
TCGA-XF-AAMQ	-0.144577	0.270182	0.333394	0.246812	0.307201	0.300457	0.463636	0.346708	0.084346	0.218686	-0.109698	0.310993	-0.0196829	0.339177	0.0144007	-0.0162594	0.329654	0.0845827	0.343532	0.278221	0.0618994	-0.268293	0.296986	0.147175	0.111391	0.0896122	0.000234903	0.183269	Glycosylation.Cluster.1
TCGA-CF-A1HR	-0.205714	0.161922	0.217088	0.152119	0.26934	0.3506	0.45433	0.284781	0.0901082	0.114108	-0.111452	0.231715	-0.0788805	0.377109	-0.0196398	0.0600655	0.208975	0.0205391	0.369091	0.226449	0.0424729	-0.196448	0.324936	0.0111319	0.104541	0.057924	-0.00326614	0.0726166	Glycosylation.Cluster.1
TCGA-E7-A3X6	-0.238972	0.177824	0.291845	0.236112	0.274657	0.306504	0.485345	0.341673	0.0871775	0.230371	-0.176263	0.277718	-0.0465532	0.351311	-0.00338308	-0.0200875	0.320755	0.0399235	0.338142	0.259581	0.0635451	-0.191683	0.324252	0.0999209	0.132696	0.134331	-0.0747226	0.141869	Glycosylation.Cluster.1
TCGA-E7-A97Q	-0.272924	0.197363	0.155691	0.191647	0.232863	0.236075	0.480143	0.297386	0.158468	0.109955	-0.0968767	0.24087	-0.101366	0.342995	-0.0618315	0.0103793	0.226945	0.0114497	0.345826	0.218086	0.0529986	-0.280993	0.290864	0.0268491	0.112626	0.0990271	-0.0483536	0.03688	Glycosylation.Cluster.2
TCGA-E7-A7DV	-0.209688	0.237516	0.287498	0.297222	0.267883	0.256455	0.499721	0.387337	0.191093	0.252761	-0.127781	0.419409	0.0336787	0.390971	0.260055	0.0360942	0.495178	0.0333979	0.358175	0.326268	0.165044	-0.109322	0.350695	0.425104	0.270554	0.148839	-0.0350292	0.108926	Glycosylation.Cluster.2
TCGA-HQ-A2OF	-0.369913	0.0964582	0.0642523	0.0915139	0.261268	0.323825	0.397811	0.249029	0.0697257	-0.0572218	-0.207943	0.234752	-0.253857	0.29902	-0.0641109	-0.0510893	-0.0102853	0.0537531	0.371598	0.132979	-0.0211511	-0.189626	0.254849	-0.0574969	0.0593061	0.0365635	-0.0378377	0.0149812	Glycosylation.Cluster.1
TCGA-XF-AAN1	-0.345517	0.106522	0.164113	0.165612	0.314561	0.321108	0.461211	0.2722	0.0973654	0.0983994	-0.181791	0.229373	-0.146611	0.342895	-0.0371787	-0.134391	0.144565	0.0371432	0.357462	0.176071	-0.00530336	-0.245782	0.273456	-0.0282809	0.0790216	0.0369221	-0.0182682	0.100653	Glycosylation.Cluster.1
TCGA-DK-AA6P	-0.31858	0.0306103	0.130538	0.103309	0.275299	0.329314	0.427312	0.245228	0.0362599	0.0130407	-0.1826	0.248463	-0.183759	0.271718	-0.0366162	-0.034205	0.0317749	0.06063	0.349737	0.139812	-0.0428198	-0.361182	0.288642	-0.089163	0.045503	0.0466684	-0.0686043	0.0707859	Glycosylation.Cluster.1
TCGA-CF-A47Y	-0.285858	-0.0409242	0.126676	0.120812	0.293534	0.336018	0.464739	0.22883	0.0777934	0.0557278	-0.085943	0.21788	-0.17147	0.3059	-0.0125702	-0.0784946	0.0755217	-0.0156139	0.334921	0.169901	-0.0269408	-0.285086	0.260442	-0.103682	0.0807974	0.0255597	-0.0411207	0.0181335	Glycosylation.Cluster.1
TCGA-CF-A3MI	-0.321988	0.161939	0.199341	0.16162	0.294401	0.324491	0.464909	0.283073	0.114814	0.0763645	-0.0467946	0.253141	-0.119268	0.305345	-0.0279945	0.022391	0.219027	0.033578	0.388689	0.210492	0.0305982	-0.186164	0.305204	-0.0651064	0.141093	0.0715158	-0.0255359	0.0767737	Glycosylation.Cluster.1
TCGA-G2-A2EL	-0.380005	0.160699	0.100301	0.113496	0.222468	0.192703	0.32915	0.1617	0.118651	-0.0725306	-0.212904	0.162062	-0.219119	0.277528	-0.15098	-0.232479	0.0160618	-0.100127	0.283967	0.214405	-0.0579019	-0.372513	0.267225	-0.0853409	-0.04694	-0.0707091	-0.105577	0.0714047	Glycosylation.Cluster.1
TCGA-XF-AAMZ	-0.0365725	0.225715	0.216745	0.163847	0.242795	0.318113	0.438921	0.318649	0.112177	0.0788761	-0.125106	0.252354	-0.00846475	0.300485	-0.0190387	0.0144749	0.235394	0.0769207	0.355998	0.177269	-0.00187305	-0.204241	0.300142	0.0240693	0.115338	0.112586	-0.074869	0.108478	Glycosylation.Cluster.1
TCGA-DK-AA6L	-0.301444	0.12876	0.207747	0.243458	0.285433	0.35033	0.463712	0.322085	0.102256	0.168913	-0.109241	0.24331	-0.0486455	0.340116	0.0250738	0.0100131	0.313713	0.0804105	0.319406	0.223612	0.0710194	-0.250854	0.312374	0.128217	0.111478	0.0748299	-0.0545772	0.076499	Glycosylation.Cluster.1
TCGA-XF-A9T4	-0.203954	0.192524	0.206175	0.242095	0.263169	0.289277	0.504886	0.283497	0.097309	0.182467	-0.0725117	0.290021	-0.0639372	0.325456	0.0297163	-0.00679422	0.248285	0.0899937	0.330526	0.303819	0.0786719	-0.0963801	0.330862	0.0864656	0.113476	0.122682	0.0147414	0.149274	Glycosylation.Cluster.2
TCGA-K4-A6MB	-0.340948	0.180014	0.113867	0.137534	0.257039	0.303172	0.44488	0.313983	0.110861	0.0513392	-0.150426	0.24985	-0.199474	0.346339	-0.0351525	-0.0314936	0.186817	-0.0129362	0.358351	0.218014	0.0394004	-0.200808	0.333029	0.00541955	0.0888226	0.0656384	-0.0554336	0.0938273	Glycosylation.Cluster.1
TCGA-UY-A8OB	-0.283968	0.184151	0.28994	0.219899	0.283859	0.289117	0.425052	0.249808	0.105437	0.172242	-0.215315	0.307612	-0.0544355	0.324802	-0.012067	-0.00757009	0.24556	0.031388	0.288846	0.227473	0.130008	-0.166181	0.320342	0.161042	0.114959	0.0750656	-0.0143753	0.157752	Glycosylation.Cluster.1
TCGA-ZF-A9R5	-0.222572	0.00242292	0.203547	0.14631	0.282948	0.277963	0.448621	0.253278	0.0624579	0.110862	-0.179411	0.244068	-0.102288	0.308434	-0.0259901	-0.185492	0.121013	-0.0227129	0.348427	0.136863	-0.0461036	-0.311765	0.260411	-0.0381583	0.020061	0.0457745	-0.0547051	0.0518034	Glycosylation.Cluster.1
TCGA-CU-A3KJ	-0.308832	0.285898	0.188219	0.22997	0.274471	0.25426	0.46809	0.30631	0.0981977	0.138121	-0.15799	0.272902	-0.0543882	0.365017	-0.0496017	-0.00242582	0.26424	0.0563616	0.285726	0.238401	0.113439	0.000877592	0.293685	0.174185	0.0869316	0.0948073	-0.0312693	0.130959	Glycosylation.Cluster.2
TCGA-DK-AA6S	-0.189493	0.171693	0.292413	0.231041	0.27568	0.329663	0.512923	0.265781	0.13184	0.236414	-0.2033	0.275258	-0.0826123	0.284419	0.0476101	0.0206499	0.376441	-0.00510086	0.339447	0.281658	0.123854	-0.263366	0.344713	0.16131	0.116527	0.159195	0.0167287	0.124508	Glycosylation.Cluster.2
TCGA-E7-A85H	-0.205344	0.238481	0.243082	0.185543	0.267702	0.343617	0.41385	0.30266	0.125515	0.159608	-0.1685	0.255208	-0.0782516	0.256443	0.0321892	-0.068728	0.224704	0.00408273	0.356542	0.215104	0.0159514	-0.319473	0.328395	0.0423066	0.0974595	0.103754	0.0137168	0.081763	Glycosylation.Cluster.1
TCGA-G2-AA3C	-0.189999	0.158407	0.226542	0.216199	0.240441	0.317665	0.475062	0.361828	0.168699	0.251165	-0.124432	0.344996	-0.03397	0.362216	0.291719	0.0803867	0.494973	0.0692871	0.394507	0.275185	0.153987	-0.103634	0.365683	0.355024	0.232763	0.139086	-0.0334839	0.0368168	Glycosylation.Cluster.2
TCGA-E7-A8O8	-0.321635	0.0996044	0.194513	0.136483	0.279506	0.355493	0.436456	0.255457	0.0619624	0.059402	-0.0854988	0.242974	-0.158255	0.280056	-0.044194	-0.108345	0.163622	0.0514728	0.348947	0.167298	-0.0324417	-0.307377	0.289145	-0.0147499	0.0904678	0.0452128	-0.00679548	0.0830602	Glycosylation.Cluster.1
TCGA-XF-A9SM	-0.0745265	0.350953	0.463036	0.237451	0.302515	0.305285	0.555646	0.304215	0.153622	0.279922	-0.112539	0.332844	0.0905494	0.356818	0.153282	0.0634758	0.486931	0.0556465	0.330032	0.333096	0.153602	-0.107447	0.332373	0.365307	0.235319	0.207028	-0.0138981	0.161104	Glycosylation.Cluster.2
TCGA-DK-A3IN	-0.22574	0.207705	0.18889	0.20199	0.277264	0.29289	0.487012	0.342279	0.0853788	0.171181	-0.183038	0.358835	-0.0327741	0.357356	0.113769	0.0166863	0.369699	0.0293574	0.358605	0.297079	0.0996822	-0.164012	0.303925	0.245745	0.164203	0.156173	-0.0252547	0.123846	Glycosylation.Cluster.2
TCGA-CF-A47W	-0.326556	0.039339	0.155975	0.116964	0.299649	0.326921	0.440586	0.251487	0.0712385	0.0648991	-0.14375	0.217453	-0.17435	0.291799	-0.0194476	-0.100704	0.113183	-0.0109209	0.377514	0.139782	-0.0220971	-0.295814	0.26236	-0.0832245	0.0257408	0.0414043	-0.0409217	0.0546241	Glycosylation.Cluster.1
TCGA-GC-A3I6	-0.292755	0.315477	0.249428	0.222189	0.2721	0.318225	0.475331	0.317636	0.101532	0.226964	-0.0587726	0.313328	-0.0459655	0.341605	0.0268086	-0.0165568	0.28088	0.0860649	0.321311	0.25772	0.116672	-0.147719	0.316345	0.15604	0.10682	0.0996315	0.0547838	0.182561	Glycosylation.Cluster.2
TCGA-FD-A6TA	-0.0715681	0.166667	0.261808	0.203678	0.266791	0.342926	0.497309	0.368165	0.132767	0.230433	-0.0949501	0.281255	0.01684	0.345919	0.0807423	0.0596915	0.362661	-0.00668796	0.366026	0.256328	0.0901006	-0.180266	0.34246	0.143827	0.185452	0.148315	-0.100044	0.138346	Glycosylation.Cluster.2
TCGA-GD-A3OP	-0.186312	0.101828	0.209774	0.181146	0.295805	0.337473	0.46236	0.346862	0.0793102	0.162735	-0.0802192	0.265637	-0.0713786	0.356705	0.0228145	0.0960072	0.207038	0.0422195	0.369769	0.263251	0.0352071	-0.255401	0.339432	0.0693004	0.113456	0.0911238	-0.0505621	0.0873704	Glycosylation.Cluster.2
TCGA-KQ-A41P	-0.271377	0.123448	0.19198	0.192958	0.268083	0.353384	0.46848	0.332702	0.0897937	0.166603	-0.153072	0.319051	-0.142229	0.345875	0.0850198	0.0152289	0.307118	0.0427705	0.359131	0.217108	0.0348748	-0.230376	0.348921	0.130591	0.13237	0.0896844	-0.0387263	0.0541834	Glycosylation.Cluster.1
TCGA-UY-A9PH	-0.0980518	0.287549	0.385894	0.238005	0.280205	0.292503	0.51487	0.338871	0.161639	0.255091	-0.0243986	0.350551	0.0593502	0.374415	0.104566	0.0812993	0.469601	-0.0105819	0.397109	0.275644	0.0983435	-0.188537	0.330987	0.256738	0.229147	0.178558	0.00451198	0.132553	Glycosylation.Cluster.1
TCGA-FD-A5BY	-0.289695	0.199236	0.191654	0.186762	0.273497	0.354005	0.491599	0.332669	0.0973012	0.109353	-0.109151	0.273801	-0.119355	0.363094	0.0409795	0.0523494	0.261556	0.081653	0.297882	0.275215	0.0939649	-0.20628	0.30349	0.0887901	0.129469	0.0941325	-0.0563111	0.127927	Glycosylation.Cluster.2
TCGA-K4-A3WU	0.124966	0.226573	0.336936	0.212783	0.291807	0.340401	0.50768	0.33715	0.200156	0.207347	-0.0564423	0.200514	0.13723	0.356745	0.0312637	0.102895	0.415986	0.048887	0.384961	0.290841	0.070185	-0.221653	0.391458	0.105871	0.169402	0.166987	-0.0866491	0.0858994	Glycosylation.Cluster.2
TCGA-FD-A3SJ	-0.129058	0.137682	0.161082	0.151808	0.275524	0.286093	0.447817	0.315025	0.142161	0.051559	-0.165838	0.244238	-0.0861942	0.358752	0.0118409	0.0351166	0.183619	0.0149898	0.330359	0.209626	0.0230148	-0.348645	0.283382	0.0377592	0.0797817	0.0936693	-0.108439	0.133698	Glycosylation.Cluster.2
TCGA-HQ-A5NE	-0.23203	0.267399	0.119993	0.189344	0.274962	0.315737	0.486291	0.319239	0.113416	0.138896	-0.0721385	0.281454	-0.128398	0.331343	-0.000801184	0.000335502	0.227267	0.0629143	0.345534	0.288424	0.110842	-0.0600524	0.335442	0.153257	0.134513	0.125056	0.0035191	0.154449	Glycosylation.Cluster.2
TCGA-XF-AAMT	-0.21009	0.148825	0.186077	0.214619	0.315684	0.306684	0.527598	0.336578	0.11323	0.149768	-0.146658	0.344014	-0.0627882	0.346659	0.0908074	0.0575299	0.350133	0.0609366	0.326348	0.284142	0.130081	-0.149769	0.337859	0.296605	0.118111	0.117925	-0.0802463	0.0999831	Glycosylation.Cluster.2
TCGA-XF-A9SU	-0.13137	0.165774	0.265573	0.188851	0.254206	0.335014	0.463578	0.33593	0.176271	0.136741	-0.124784	0.321769	-0.0661782	0.318853	0.0638906	0.083326	0.331616	0.0280096	0.386685	0.263559	0.0524807	-0.203214	0.315713	0.134235	0.153075	0.149708	-0.0121742	0.108873	Glycosylation.Cluster.1
TCGA-CF-A47S	-0.289274	0.0535352	0.206436	0.204259	0.313388	0.363814	0.439763	0.260816	0.126774	0.10214	-0.122616	0.221685	-0.171441	0.318599	-0.0070055	-0.0536169	0.208926	-0.0237801	0.385173	0.160764	0.00646582	-0.17468	0.294501	-0.0118468	0.077022	0.0644435	0.0766137	0.0228206	Glycosylation.Cluster.1
TCGA-FD-A6TK	-0.154276	0.275662	0.330557	0.232215	0.252627	0.293602	0.522553	0.316585	0.134769	0.251415	-0.153518	0.318184	0.00906344	0.310688	0.134745	0.0661067	0.412344	0.0453699	0.337904	0.334608	0.156587	-0.19268	0.345396	0.242734	0.20946	0.184597	0.00302276	0.126143	Glycosylation.Cluster.2
TCGA-E7-A5KF	-0.376515	0.0593896	0.0984396	0.0922986	0.275675	0.282074	0.42335	0.236678	0.0950019	0.0436007	-0.145573	0.236797	-0.171193	0.316515	-0.0800863	-0.0972319	0.0471307	-0.0326949	0.379693	0.142951	-0.0430113	-0.21185	0.247721	-0.111211	0.0168358	0.0323586	-0.0432743	0.0928713	Glycosylation.Cluster.1
TCGA-UY-A78L	-0.260941	0.224223	0.142856	0.233242	0.258096	0.362927	0.473725	0.333863	0.105721	0.123859	-0.219807	0.269561	-0.0928996	0.317057	0.0117076	-0.0439728	0.272725	0.0477318	0.304163	0.213396	0.0635209	-0.0334701	0.345859	0.109311	0.125048	0.0832854	-0.036824	0.0789659	Glycosylation.Cluster.2
TCGA-S5-A6DX	-0.000472785	0.197036	0.400211	0.225315	0.275241	0.363256	0.449963	0.286799	0.130114	0.233766	-0.0915802	0.295207	-0.0182319	0.351203	0.140776	0.0718723	0.452242	-0.012287	0.416981	0.301203	0.0765481	-0.170905	0.373396	0.205549	0.16875	0.155928	0.00248961	0.0419252	Glycosylation.Cluster.1
TCGA-XF-A8HI	-0.280971	0.138601	0.119907	0.165705	0.270563	0.311645	0.497421	0.267909	0.07633	0.112502	-0.10688	0.237607	-0.134847	0.340788	-0.0362668	-0.0233585	0.157475	0.0134233	0.351273	0.222952	-0.0109136	-0.227516	0.287038	-0.0244558	0.0666926	0.0793213	-0.0489967	0.086917	Glycosylation.Cluster.1
TCGA-XF-A9T5	-0.0376375	0.33636	0.419099	0.266088	0.264709	0.353296	0.50479	0.304709	0.165237	0.273917	-0.0698273	0.298286	0.0625636	0.323843	0.0890953	-0.00646051	0.471695	0.0574504	0.346331	0.302198	0.112824	-0.183601	0.321307	0.308882	0.200162	0.169542	-0.0282401	0.0899288	Glycosylation.Cluster.1
TCGA-XF-A9SX	-0.0943415	0.243201	0.373948	0.235192	0.262856	0.303117	0.484103	0.35032	0.123925	0.268263	-0.0436451	0.332033	0.0452021	0.351824	0.157607	0.105756	0.461195	0.0627256	0.34771	0.314959	0.156847	-0.182553	0.362817	0.28662	0.210492	0.174718	-0.0236118	0.0736552	Glycosylation.Cluster.2
TCGA-G2-A2EK	-0.104795	0.0198584	0.195793	0.158944	0.282628	0.295475	0.481027	0.273215	0.129613	0.0925006	-0.200321	0.217429	-0.0731777	0.369496	-0.0256093	-0.0433599	0.187333	0.0230737	0.371047	0.197675	-0.00804993	-0.313613	0.330469	0.0275895	0.0949982	0.0877266	-0.0450711	0.0530876	Glycosylation.Cluster.1
TCGA-DK-A6AW	-0.33253	0.114741	0.161982	0.162971	0.231063	0.257184	0.456229	0.260276	0.0838356	0.0403423	-0.067826	0.219626	-0.180504	0.350605	-0.0274561	-0.0359536	0.132858	-0.015777	0.377636	0.246573	0.0155323	-0.222747	0.308964	0.043131	0.0491042	0.0394917	-0.0155738	0.0677671	Glycosylation.Cluster.1
TCGA-GC-A3BM	-0.295827	0.135279	0.190827	0.190529	0.313829	0.283715	0.429336	0.280525	0.0729915	0.105535	-0.0947482	0.275976	-0.125525	0.327592	-0.066453	-0.0676808	0.181285	0.0749975	0.339875	0.230961	0.00598883	-0.318621	0.297488	-0.00835833	0.0576206	0.0336439	-0.0707116	0.0905373	Glycosylation.Cluster.1
TCGA-GV-A6ZA	-0.321315	0.199547	0.275646	0.160066	0.288369	0.321213	0.441006	0.246379	0.0711221	0.157669	-0.137515	0.253873	-0.129714	0.303503	-0.00179419	-0.0899443	0.190047	0.0294621	0.348766	0.168612	0.0270144	-0.314106	0.263317	0.0106829	0.0589713	0.0623435	-0.0217459	0.10091	Glycosylation.Cluster.1
TCGA-G2-A2EJ	-0.247649	0.267386	0.227805	0.231346	0.272422	0.243863	0.44174	0.289302	0.116156	0.136749	-0.172794	0.28888	-0.0395631	0.31894	-0.0568406	-0.0921194	0.243137	0.0621012	0.320245	0.201662	0.0817348	0.0372274	0.315924	0.128365	0.109132	0.106466	0.0328072	0.146582	Glycosylation.Cluster.2
TCGA-FD-A43N	-0.269171	0.197413	0.181454	0.170801	0.25117	0.336589	0.428863	0.31234	0.110367	0.0980936	-0.0623075	0.274406	-0.123428	0.335597	0.0094012	0.042471	0.212965	0.00875998	0.314884	0.235945	0.0426384	-0.222932	0.329515	0.0596178	0.0920939	0.124584	-0.0173326	0.0900249	Glycosylation.Cluster.1
TCGA-GV-A3QH	-0.361644	0.0777426	0.114773	0.127856	0.244271	0.29101	0.3797	0.252899	0.096282	-0.00767235	-0.211612	0.229338	-0.159722	0.249079	-0.0971048	-0.0667287	0.048208	0.0912604	0.338779	0.189883	-0.0428995	-0.284673	0.278038	-0.0964203	0.0320514	0.0437853	-0.0224309	0.104407	Glycosylation.Cluster.1
TCGA-BT-A0YX	-0.193343	0.260917	0.298851	0.22089	0.275514	0.328926	0.459441	0.329926	0.109981	0.203285	-0.0932738	0.271374	-0.0147881	0.389383	0.012725	0.0328233	0.334671	0.0252454	0.329433	0.238663	0.0657494	-0.0884883	0.33378	0.17115	0.137523	0.137827	0.0174607	0.133521	Glycosylation.Cluster.1
TCGA-FT-A3EE	-0.24752	0.1927	0.13691	0.195828	0.288203	0.282544	0.453381	0.294831	0.086226	0.0579742	-0.0695383	0.251878	-0.109699	0.330517	-0.014808	-0.0124846	0.142779	0.0241737	0.369089	0.236401	0.027644	-0.183753	0.323087	0.112976	0.135964	0.100094	-0.0470864	0.0869313	Glycosylation.Cluster.1
TCGA-ZF-A9RL	-0.374654	0.103285	0.13496	0.0849569	0.31631	0.275437	0.378407	0.226618	0.137283	-0.00655469	-0.218081	0.192523	-0.189683	0.338611	-0.0571729	-0.13408	-0.00496492	0.0379149	0.32692	0.119034	-0.0432511	-0.320376	0.282881	-0.0730256	0.0544255	-0.0107781	-0.0551591	0.100891	Glycosylation.Cluster.1
TCGA-ZF-A9R9	-0.191042	0.118637	0.182383	0.169936	0.216921	0.337237	0.507238	0.339532	0.1872	0.176837	-0.114559	0.200017	-0.0982495	0.294113	0.0166379	0.062643	0.22436	0.0183045	0.353837	0.272031	0.0998183	-0.265534	0.360114	0.0224407	0.0871162	0.0968435	-0.0702165	0.0150659	Glycosylation.Cluster.1
TCGA-FD-A5BX	-0.214744	0.193484	0.282185	0.210083	0.290898	0.358641	0.519626	0.328018	0.171869	0.236438	0.00925045	0.308193	-0.0220911	0.344574	0.19155	0.118972	0.396751	0.149017	0.401088	0.293461	0.16463	-0.198655	0.359721	0.280031	0.245336	0.160108	-0.0171287	0.125619	Glycosylation.Cluster.2
TCGA-BL-A13J	-0.344999	0.228013	0.130478	0.163065	0.259585	0.308696	0.465226	0.338216	0.111244	0.1068	-0.121676	0.276501	-0.10684	0.367264	-0.0235534	0.0438972	0.219354	0.101332	0.350272	0.200887	0.0467426	-0.244368	0.298672	0.0567512	0.0892318	0.112622	-0.025231	0.14297	Glycosylation.Cluster.1
TCGA-FT-A61P	-0.217063	0.197558	0.266449	0.237082	0.257266	0.335495	0.477451	0.355168	0.139069	0.253147	-0.112469	0.301274	-0.0180644	0.314117	0.0592606	0.143846	0.37577	0.0876396	0.317123	0.301523	0.117764	-0.195787	0.344553	0.248818	0.199603	0.15581	-0.0187171	0.174927	Glycosylation.Cluster.2
TCGA-DK-AA77	-0.305465	0.210327	0.240228	0.199977	0.313833	0.284237	0.45081	0.296343	0.0947486	0.164198	-0.0927431	0.246488	-0.0608495	0.315246	-0.0489862	-0.0344108	0.213479	0.0237667	0.326705	0.23614	0.0238629	-0.249469	0.288924	0.0512474	0.0948887	0.0911357	-0.0428099	0.139023	Glycosylation.Cluster.1
TCGA-ZF-AA5N	-0.299155	0.163337	0.162737	0.154973	0.234794	0.299547	0.413847	0.189151	0.148209	0.0750257	-0.138997	0.244617	-0.169682	0.283771	-0.0653138	-0.00408576	0.130269	-0.0140783	0.332235	0.233467	0.0129423	-0.148226	0.326926	0.0721855	0.0170646	0.0505042	0.0406802	0.0518953	Glycosylation.Cluster.1
TCGA-DK-AA6U	-0.3279	0.13806	0.153518	0.123308	0.278073	0.289894	0.402703	0.254934	0.0763542	0.0323289	-0.244397	0.222449	-0.169443	0.308678	-0.0644142	-0.0957422	0.0936589	0.048789	0.351144	0.181372	-0.0298296	-0.187486	0.289937	-0.0666606	0.0325853	0.0502601	-0.070652	0.0958494	Glycosylation.Cluster.2
TCGA-BT-A20O	0.126736	0.445372	0.511099	0.296894	0.258614	0.311238	0.528314	0.382268	0.199334	0.366927	-0.0184119	0.353804	0.224846	0.371764	0.207356	0.151719	0.537493	0.12068	0.35471	0.338472	0.226625	-0.204275	0.37129	0.372762	0.273923	0.245158	-0.0219899	0.149048	Glycosylation.Cluster.2
TCGA-GD-A3OS	-0.254023	0.126684	0.13851	0.198915	0.215638	0.240815	0.456522	0.290705	0.162619	0.146509	-0.215751	0.283722	-0.171101	0.296341	0.00136089	-0.0571478	0.247501	0.0541469	0.303334	0.264775	0.115039	-0.226829	0.354661	0.114997	0.0601818	0.0621053	-0.0936045	0.0724895	Glycosylation.Cluster.2
TCGA-XF-A9SZ	-0.263764	0.196678	0.185591	0.198411	0.277878	0.369007	0.45767	0.343337	0.16144	0.189115	-0.138483	0.304014	-0.0539889	0.327777	0.0889317	0.114814	0.332346	0.0103739	0.360008	0.266806	0.0744952	-0.171146	0.325961	0.166024	0.13624	0.116952	0.0444266	0.0281808	Glycosylation.Cluster.2
TCGA-4Z-AA82	-0.199895	0.243379	0.151223	0.200305	0.267367	0.316027	0.471175	0.319757	0.103028	0.149148	-0.0748468	0.240422	-0.044351	0.362665	0.000217543	0.0117382	0.243725	0.0992146	0.28366	0.24642	0.103803	-0.142735	0.335297	0.157902	0.115775	0.125294	-0.0238328	0.158056	Glycosylation.Cluster.2
TCGA-DK-AA76	-0.374531	0.0988545	0.0989849	0.0779947	0.257686	0.292852	0.377347	0.243651	0.0826588	-0.0193411	-0.213389	0.279367	-0.202241	0.287356	-0.0626376	-0.127831	0.0364627	0.0178628	0.328361	0.123704	-0.0588367	-0.342871	0.251934	-0.109993	-0.00383842	0.0173205	-0.0406689	0.108841	Glycosylation.Cluster.1
TCGA-DK-A3IL	-0.128824	0.0909402	0.155256	0.132159	0.240263	0.312027	0.412417	0.27246	0.172736	0.0627918	-0.198757	0.207357	-0.09032	0.327651	-0.0712932	-0.0984219	0.162505	0.00255779	0.351001	0.208614	-0.00766878	-0.311229	0.295471	-0.0983948	0.108454	0.0564037	-0.0440389	0.095738	Glycosylation.Cluster.1
TCGA-E7-A678	-0.198616	0.0377723	0.233615	0.135128	0.316704	0.307763	0.423045	0.2537	0.0604586	0.106808	-0.0654148	0.250257	-0.118665	0.312767	-0.00843965	-0.125474	0.139718	-0.015571	0.363419	0.131038	-0.0307971	-0.350839	0.281778	-0.0406946	0.0752178	0.0639971	-0.042458	0.0401996	Glycosylation.Cluster.1
TCGA-ZF-A9R1	-0.152701	0.142733	0.156562	0.138228	0.276158	0.321222	0.485869	0.285803	0.106084	0.0866968	-0.144795	0.23411	-0.0752683	0.31043	-0.0677253	-0.0789919	0.149995	0.0647347	0.350706	0.194799	0.00457029	-0.290552	0.285923	-0.049815	0.0822446	0.0566454	-0.100331	0.09309	Glycosylation.Cluster.1
TCGA-XF-A9SH	-0.277103	0.0449106	0.13174	0.169375	0.287552	0.313233	0.461033	0.28989	0.103611	0.119376	-0.124571	0.22052	-0.108053	0.391822	0.0107078	-0.0560796	0.181039	0.0162518	0.371467	0.196266	0.0193806	-0.285274	0.277785	0.0483957	0.126012	0.0584446	-0.0625417	0.0514096	Glycosylation.Cluster.1
TCGA-FD-A5BU	-0.0168286	0.215963	0.268064	0.199889	0.288316	0.283802	0.497232	0.333288	0.117206	0.213347	-0.146304	0.257964	0.0397298	0.374963	0.070715	0.0607048	0.360059	0.082965	0.323816	0.296746	0.142166	-0.101909	0.330221	0.232823	0.167784	0.143916	-0.0463521	0.168836	Glycosylation.Cluster.2
TCGA-C4-A0F7	-0.322778	0.232539	0.0944185	0.128714	0.290156	0.275159	0.478081	0.301699	0.120386	0.0273049	-0.0219027	0.227528	-0.176565	0.371021	-0.0494412	0.0183269	0.121421	0.125483	0.300819	0.207843	0.070102	-0.185687	0.319648	0.0187078	0.0860979	0.0920782	-0.0512531	0.205923	Glycosylation.Cluster.1
TCGA-C4-A0F0	-0.193156	0.264253	0.262346	0.211767	0.291575	0.309776	0.455329	0.311001	0.166963	0.135256	-0.15604	0.316543	-0.0234371	0.354375	0.0475997	0.0585734	0.296575	0.105716	0.331285	0.243574	0.150077	-0.104353	0.302574	0.230391	0.0948668	0.127324	-0.0746049	0.136713	Glycosylation.Cluster.2
TCGA-FD-A3N5	-0.239001	0.208122	0.203433	0.192246	0.297282	0.274001	0.488642	0.320696	0.144747	0.171427	-0.176452	0.30213	-0.0720132	0.308449	-0.0329716	0.0215846	0.228763	0.0718283	0.310707	0.274227	0.0922318	5.90776e-05	0.329626	0.155318	0.169556	0.0788772	-0.0594004	0.1867	Glycosylation.Cluster.2
TCGA-4Z-AA7S	-0.250446	0.129327	0.152828	0.111407	0.31034	0.280009	0.41925	0.26815	0.107555	0.0106935	-0.107743	0.222229	-0.13176	0.335003	-0.0698065	-0.0647006	0.0763434	0.0407334	0.359317	0.169097	-0.0177774	-0.292464	0.255939	-0.0704456	0.0739132	0.0268717	-0.0202074	0.101587	Glycosylation.Cluster.1
TCGA-CF-A3MH	-0.33611	0.0979264	0.165016	0.159039	0.317787	0.324133	0.4429	0.270195	0.0849022	0.0517109	-0.115231	0.227352	-0.192186	0.323091	-0.0919163	-0.0886916	0.112528	0.0225329	0.383186	0.201048	-0.00890921	-0.272792	0.327343	-0.0592473	0.0718265	0.0302801	-0.0142479	0.062105	Glycosylation.Cluster.1
TCGA-DK-A6B2	-0.187039	0.223876	0.272217	0.195294	0.290863	0.361807	0.468746	0.380771	0.187959	0.201151	-0.122953	0.301678	-0.0222607	0.315652	0.0811654	0.021576	0.346248	0.0878841	0.381375	0.277665	0.0741291	-0.270385	0.351935	0.191241	0.153376	0.169463	-0.068609	0.0786243	Glycosylation.Cluster.2
TCGA-4Z-AA86	-0.141058	0.31616	0.408935	0.235968	0.271597	0.278959	0.501957	0.365468	0.125021	0.262862	-0.0997897	0.350142	0.0416045	0.368236	0.126657	0.1012	0.449112	0.0728896	0.325066	0.300318	0.164177	-0.128643	0.330852	0.357831	0.213789	0.182644	-0.0423345	0.163421	Glycosylation.Cluster.2
TCGA-BL-A0C8	-0.366151	0.0685709	0.0136965	0.105909	0.163323	0.256213	0.361647	0.275546	0.174027	-0.0151322	-0.0158982	0.232272	-0.136956	0.305509	-0.109626	-0.0453985	-0.0298624	0.0244237	0.248959	0.22407	-0.0475374	-0.283681	0.244301	-0.00860752	0.0803579	0.0762281	-0.039382	0.204307	Glycosylation.Cluster.1
TCGA-5N-A9KI	-0.162394	0.130872	0.18478	0.239642	0.270383	0.295944	0.468271	0.33066	0.14982	0.154589	-0.148404	0.259668	-0.0599589	0.339167	0.0605988	0.0848253	0.316542	-0.0048243	0.375129	0.285655	0.0694362	-0.159947	0.336288	0.0879762	0.101266	0.127376	0.0231462	0.07163	Glycosylation.Cluster.2
TCGA-GU-AATO	-0.101882	0.132983	0.302033	0.236392	0.283616	0.305953	0.471485	0.360658	0.13594	0.194503	-0.133091	0.271159	-0.0350638	0.39888	0.078397	0.0307051	0.377988	0.069159	0.355896	0.250735	0.0607289	-0.121224	0.32087	0.174026	0.160794	0.126381	-0.0662779	0.0530027	Glycosylation.Cluster.2
TCGA-FD-A6TG	-0.120135	0.126477	0.250624	0.18516	0.227428	0.37183	0.462564	0.350552	0.14734	0.143028	-0.131394	0.275098	-0.0254258	0.335225	0.0342901	0.0501753	0.322635	0.0671444	0.370152	0.271161	0.0880411	-0.284417	0.356153	0.112315	0.197969	0.118818	-0.0815703	0.0765683	Glycosylation.Cluster.1
TCGA-4Z-AA7O	-0.239681	0.250993	0.276495	0.18425	0.323452	0.286098	0.47349	0.309451	0.14073	0.181519	-0.10245	0.284491	-0.0588873	0.317768	-0.00306288	0.0404199	0.25764	0.102052	0.371577	0.26416	0.0408854	-0.256671	0.271798	0.0425183	0.121897	0.0911585	-0.083567	0.117346	Glycosylation.Cluster.1
TCGA-GV-A3QI	-0.365091	0.180585	0.0818633	0.114593	0.233601	0.230372	0.393671	0.241996	0.131096	-0.0283512	-0.196465	0.235034	-0.16586	0.305058	-0.069959	-0.0943012	-0.0596229	0.0265787	0.341798	0.160686	-0.00948453	-0.351142	0.284311	-0.105914	0.0212828	0.00404904	-0.0370996	0.189277	Glycosylation.Cluster.2
TCGA-DK-A6AV	-0.160271	0.207174	0.23115	0.17614	0.326579	0.346859	0.421841	0.285326	0.0836085	0.081798	-0.0865122	0.270886	-0.0641655	0.31101	-0.0262794	-0.0306539	0.223612	0.0395022	0.355237	0.204356	-0.00429632	-0.265454	0.322669	0.0156781	0.0979099	0.0898985	-0.0883479	0.118402	Glycosylation.Cluster.1
TCGA-DK-A1A3	-0.181036	0.183526	0.253366	0.188546	0.245597	0.251069	0.412698	0.32935	0.134566	0.160877	-0.127624	0.284805	-0.0192967	0.32101	0.0560473	0.101837	0.317119	-0.0443093	0.358899	0.26894	0.0648646	-0.18752	0.343423	0.13945	0.160108	0.141975	-0.0535781	0.108871	Glycosylation.Cluster.2
TCGA-GD-A6C6	-0.247674	0.0568641	0.19812	0.155712	0.27302	0.339677	0.360838	0.284262	0.0249959	0.0981854	-0.126427	0.335344	-0.151054	0.249152	0.04418	-0.088915	0.194005	0.0118103	0.384948	0.143654	0.00459215	-0.297154	0.28162	0.0440862	0.0304989	0.033484	0.020336	0.0524298	Glycosylation.Cluster.1
TCGA-GC-A3RD	-0.337659	0.113936	0.124252	0.15884	0.289229	0.260223	0.418831	0.29944	0.0673366	0.09687	-0.0502237	0.318891	-0.161507	0.346115	-0.0431754	0.0222081	0.179633	0.0518761	0.333228	0.187506	0.00881397	-0.191616	0.330381	0.0644071	0.101413	0.0587422	-0.0811998	0.0745103	Glycosylation.Cluster.1
TCGA-BT-A20R	-0.274717	0.144763	0.161333	0.165586	0.240678	0.312201	0.496571	0.337526	0.145876	0.0987837	-0.0818035	0.305009	-0.132531	0.373442	0.0614617	0.106968	0.267568	0.0696973	0.354029	0.261036	0.121225	-0.190531	0.35778	0.131964	0.168888	0.135332	-0.0630111	0.181231	Glycosylation.Cluster.2
TCGA-CF-A8HX	-0.373084	0.0903548	0.0826471	0.140606	0.30532	0.366543	0.446263	0.256492	0.0742392	0.0464161	-0.0855835	0.214584	-0.206686	0.299665	-0.0177328	-0.148937	0.159352	-0.0244953	0.347475	0.140058	-0.0252542	-0.321452	0.281391	-0.125566	0.0315838	-0.00225748	-0.0368936	0.0112465	Glycosylation.Cluster.1
TCGA-PQ-A6FI	-0.216697	0.245011	0.252622	0.211174	0.287868	0.283797	0.429165	0.278327	0.114699	0.151649	-0.200059	0.241884	-0.0935498	0.314402	-0.0361924	-0.0976233	0.250128	0.0522095	0.306506	0.203471	0.118605	-0.0319172	0.31951	0.110706	0.107769	0.0789955	-0.0709423	0.131612	Glycosylation.Cluster.1
TCGA-FJ-A3Z7	-0.319892	0.148848	0.169207	0.14817	0.260515	0.323864	0.407192	0.286772	0.157487	0.142168	-0.0813236	0.187983	-0.164507	0.296889	0.0115801	0.0788525	0.217741	-0.0284477	0.357283	0.273849	0.0870781	-0.0257261	0.347755	0.0208619	0.121924	0.141758	0.0691445	0.0990985	Glycosylation.Cluster.1
TCGA-FD-A3SP	-0.15279	0.199318	0.286689	0.266907	0.262736	0.296957	0.493496	0.365266	0.182077	0.253571	-0.144823	0.298589	0.0244614	0.368913	0.14632	0.109243	0.468705	0.0706136	0.357227	0.369738	0.160555	-0.212612	0.374664	0.399147	0.2291	0.216312	-0.028194	0.139677	Glycosylation.Cluster.2
TCGA-CF-A1HS	-0.248834	0.259318	0.158703	0.246382	0.306318	0.298	0.473505	0.338366	0.108475	0.123743	-0.0895973	0.29084	-0.040338	0.349852	0.0639143	-0.0368003	0.298594	0.109661	0.307895	0.226228	0.094767	-0.0893916	0.303581	0.16013	0.167502	0.101562	-0.0803271	0.144717	Glycosylation.Cluster.1
TCGA-DK-AA71	-0.291485	0.103988	0.180255	0.172462	0.283951	0.317774	0.414984	0.276238	0.0941514	0.0939703	-0.171449	0.251719	-0.187831	0.323892	-0.0408124	-0.113665	0.173255	-0.0101874	0.367632	0.18136	-0.0144324	-0.195781	0.313457	-0.00546178	0.0752957	0.0764923	-0.033847	0.162168	Glycosylation.Cluster.1
TCGA-KQ-A41O	-0.403889	0.0469721	0.0740888	0.0617054	0.277681	0.308832	0.355962	0.237829	0.082619	-0.0386876	-0.163774	0.201712	-0.214349	0.296092	-0.110892	-0.122034	-0.0742263	0.0259634	0.346787	0.132129	-0.0607478	-0.363692	0.282108	-0.172275	0.0185149	-0.0326056	-0.0624596	0.0812975	Glycosylation.Cluster.1
TCGA-E7-A677	-0.281511	0.192972	0.173078	0.209438	0.305659	0.336925	0.444107	0.262787	0.175111	0.119957	-0.0915219	0.215782	-0.147586	0.31924	-0.0162679	0.0163513	0.140223	0.0873989	0.358056	0.216706	0.0678201	-0.238745	0.353496	0.0512783	0.119299	0.0442902	-0.00015587	0.127586	Glycosylation.Cluster.1
TCGA-DK-A1A5	-0.295425	0.167277	0.181215	0.223967	0.281107	0.306211	0.461414	0.343585	0.131116	0.188849	-0.148053	0.314484	-0.0852764	0.351612	-0.0091487	-0.0270261	0.238143	0.0634981	0.374544	0.269511	0.0940571	-0.268475	0.301695	0.110751	0.12553	0.107622	-0.052305	0.0891962	Glycosylation.Cluster.2
TCGA-FD-A3B4	0.0587721	0.252965	0.320044	0.199609	0.294561	0.307182	0.479807	0.301963	0.177799	0.177961	-0.145704	0.281044	0.0886314	0.321784	0.0154729	0.0726337	0.355246	0.0939461	0.30333	0.263693	0.125514	-0.0433873	0.332507	0.201006	0.150768	0.147666	-0.0516582	0.14183	Glycosylation.Cluster.2
TCGA-DK-A1AB	-0.180677	0.236206	0.201757	0.233729	0.267066	0.302051	0.489861	0.348061	0.149306	0.234797	-0.0912558	0.27544	-0.0156613	0.337831	0.0438956	0.0387765	0.367277	0.0777862	0.283953	0.299535	0.125478	-0.124281	0.351877	0.198096	0.141731	0.153813	-0.0214923	0.133986	Glycosylation.Cluster.2
TCGA-ZF-AA4N	-0.268661	0.284042	0.226513	0.250309	0.314149	0.357175	0.472711	0.283467	0.173011	0.184427	-0.05793	0.254518	-0.0862274	0.363606	0.0497037	0.0624917	0.333032	0.0778727	0.334382	0.243587	0.122658	-0.162449	0.330006	0.229826	0.0989923	0.107164	-0.0289173	0.144221	Glycosylation.Cluster.2
TCGA-BT-A20X	-0.209218	0.229753	0.22511	0.231159	0.258642	0.255582	0.486406	0.317397	0.137949	0.151529	-0.13172	0.281827	-0.110097	0.355315	-0.0495702	-0.0454438	0.261099	0.0421081	0.311242	0.223626	0.0972744	-0.0798176	0.324327	0.136178	0.0480547	0.111573	-0.0526392	0.122406	Glycosylation.Cluster.1
TCGA-GV-A3JW	-0.34455	0.0828425	0.0932203	0.0865297	0.269281	0.233044	0.423761	0.238533	0.0504698	0.00558808	-0.215925	0.229857	-0.21944	0.304425	-0.0539958	-0.0705953	0.0668569	0.0382369	0.326639	0.150434	-0.0384386	-0.315124	0.285499	-0.106677	0.0348451	0.00581394	-0.0436393	0.0858208	Glycosylation.Cluster.1
TCGA-UY-A78P	-0.14091	0.298818	0.358395	0.271111	0.336771	0.315191	0.52453	0.357196	0.180239	0.259183	-0.0209866	0.338036	0.0307956	0.372671	0.148068	0.157322	0.463763	0.0685451	0.353875	0.288706	0.128603	-0.08188	0.331098	0.336876	0.195719	0.182142	0.0261059	0.168145	Glycosylation.Cluster.2
TCGA-BT-A42C	-0.311074	0.179431	0.131611	0.123512	0.307064	0.360182	0.424873	0.274961	0.0922383	0.0038888	-0.127399	0.258412	-0.16512	0.360597	-0.0550198	-0.05165	0.140962	0.00644576	0.348471	0.169995	0.0306211	-0.274464	0.270413	-0.0746875	0.0695157	0.050084	0.00167791	0.127048	Glycosylation.Cluster.1
TCGA-G2-A3IB	-0.314821	0.17753	0.120534	0.191168	0.256177	0.313324	0.45562	0.279712	0.137602	0.0962324	-0.179221	0.266073	-0.139403	0.326222	-0.0480324	-0.0803625	0.194773	0.0418322	0.29494	0.183301	0.0650669	0.0551455	0.316727	0.00603818	0.104261	0.0368685	-0.0533074	0.147055	Glycosylation.Cluster.1
TCGA-2F-A9KP	-0.295999	0.139625	0.121534	0.107548	0.289978	0.294612	0.415812	0.250264	0.120238	-0.0163753	-0.103069	0.192715	-0.174807	0.361163	-0.0519077	-0.0632695	0.0814763	0.0692425	0.359717	0.158089	-0.0205924	-0.26724	0.304677	-0.0837348	0.0547517	0.0593935	-0.0811228	0.1105	Glycosylation.Cluster.1
TCGA-DK-A3IT	-0.132743	0.231681	0.189498	0.168749	0.249153	0.32715	0.478374	0.372547	0.14798	0.116558	-0.163259	0.261808	-0.0414486	0.34156	0.00954694	0.0282421	0.27626	0.11032	0.35775	0.250353	0.0567651	-0.225717	0.306687	0.0734628	0.121215	0.138665	-0.0568306	0.0981169	Glycosylation.Cluster.2
TCGA-FD-A43P	-0.058296	0.330924	0.448725	0.249778	0.239269	0.361441	0.498946	0.312273	0.12756	0.247646	-0.0995322	0.233153	0.0366478	0.291896	0.0332212	0.000755625	0.39401	0.067945	0.358353	0.275547	0.0583197	-0.226926	0.311991	0.0645395	0.168144	0.177792	-0.0168941	0.1517	Glycosylation.Cluster.1
TCGA-DK-A3IV	-0.0602439	0.300199	0.313089	0.250959	0.258066	0.30306	0.494603	0.295245	0.109512	0.199815	-0.178808	0.224949	0.0939019	0.28244	-0.0143047	-0.00700185	0.302305	0.0412202	0.366695	0.213414	0.0341186	-0.249027	0.314496	0.0279289	0.100575	0.136591	-0.0398783	0.108435	Glycosylation.Cluster.2
TCGA-2F-A9KW	-0.265992	0.240747	0.147593	0.204588	0.262245	0.373275	0.408296	0.297938	0.225063	0.0746871	-0.0770346	0.292641	-0.139137	0.334953	0.0460853	0.0354617	0.22248	-0.0310697	0.335356	0.273532	0.0775856	-0.127783	0.351396	0.157598	0.148008	0.10782	-0.0592816	0.148563	Glycosylation.Cluster.2
TCGA-GU-A762	-0.0945744	0.311317	0.481045	0.238259	0.310615	0.318129	0.523539	0.303033	0.130528	0.308096	-0.134402	0.308335	0.0682054	0.340604	0.166589	0.0293871	0.450132	0.0628393	0.353268	0.320503	0.182709	-0.165369	0.357531	0.366815	0.234435	0.204628	-0.0676672	0.135589	Glycosylation.Cluster.2
TCGA-XF-AAME	0.134298	0.296061	0.347036	0.267654	0.296332	0.313366	0.541164	0.406132	0.215441	0.279793	-0.00730681	0.355353	0.142805	0.389894	0.197279	0.248221	0.481862	0.100841	0.37595	0.31893	0.169812	-0.031476	0.399003	0.367176	0.233507	0.223302	-0.0287536	0.15675	Glycosylation.Cluster.2
TCGA-XF-AAN0	-0.16977	0.218661	0.224749	0.227279	0.175132	0.319074	0.486669	0.317664	0.136592	0.19277	-0.0596931	0.22973	-0.0344379	0.321949	0.0618332	0.0367134	0.340609	0.0744349	0.385841	0.304927	0.0728481	-0.173931	0.331314	0.10679	0.120784	0.103882	-0.050274	0.133528	Glycosylation.Cluster.1
TCGA-DK-A6B1	-0.299081	0.106252	0.112072	0.149381	0.279719	0.281128	0.416574	0.290562	0.130092	0.118692	-0.119513	0.268234	-0.128216	0.326397	-0.050302	-0.0025207	0.070922	0.0239339	0.378176	0.187599	-0.00406189	-0.204827	0.31195	-0.0359064	0.0219355	0.0588632	-0.057977	0.0983389	Glycosylation.Cluster.1
TCGA-CF-A5U8	-0.317654	-0.0403225	0.142415	0.111381	0.285509	0.339858	0.456522	0.24217	0.0600206	0.028576	-0.131268	0.227267	-0.165707	0.316148	-0.0453114	-0.116122	0.0463607	-0.0251726	0.372599	0.159786	-0.0153333	-0.306474	0.268198	-0.092507	0.0516123	0.0361032	-0.0253922	0.0163295	Glycosylation.Cluster.1
TCGA-XF-AAMW	-0.171152	0.228681	0.142141	0.225195	0.275739	0.252292	0.501355	0.320973	0.127087	0.18687	-0.07164	0.286938	-0.0268964	0.326819	0.0300155	-0.0306695	0.317457	0.0831892	0.320959	0.309092	0.102809	-0.15488	0.353035	0.244625	0.124112	0.146195	-0.0260092	0.153757	Glycosylation.Cluster.2
TCGA-BT-A3PJ	-0.194151	0.293135	0.285555	0.208544	0.295727	0.220925	0.475831	0.291593	0.119561	0.245343	-0.144914	0.296076	-0.0306264	0.347335	0.0254861	-0.0272941	0.31712	0.0610377	0.317411	0.308529	0.128697	-0.0800806	0.320282	0.209302	0.130626	0.111511	-0.065459	0.138693	Glycosylation.Cluster.2
TCGA-YC-A9TC	-0.218464	0.151052	0.220237	0.182553	0.233295	0.292394	0.386073	0.258879	0.0597266	0.0304218	-0.145114	0.289451	-0.154829	0.288679	-0.0497409	-0.107056	0.174963	0.0243353	0.294523	0.181667	0.0360742	-0.235291	0.292436	0.0479664	0.10821	0.0813283	0.0331687	0.095164	Glycosylation.Cluster.1
TCGA-K4-A6FZ	-0.24318	0.271783	0.19494	0.251678	0.340923	0.330109	0.467836	0.343022	0.0853672	0.197801	-0.083566	0.285513	-0.0353468	0.377278	0.0501988	0.0590677	0.30946	0.0895559	0.377846	0.258688	0.0958953	0.0118022	0.332889	0.182115	0.13077	0.119032	0.0265222	0.148796	Glycosylation.Cluster.2
TCGA-KQ-A41R	-0.328539	0.123263	0.145967	0.12827	0.287865	0.336045	0.416873	0.254934	0.13889	0.0475161	-0.175969	0.287763	-0.182244	0.263544	-0.0929531	-0.0312499	0.0745114	-0.00146137	0.379856	0.128692	0.0154249	-0.273946	0.309525	-0.091171	0.0364038	0.0453994	-0.0212174	0.0743128	Glycosylation.Cluster.1
TCGA-DK-AA6M	-0.153269	0.222892	0.314953	0.233691	0.284121	0.355979	0.487528	0.298014	0.102565	0.236731	-0.162634	0.306695	-0.0271538	0.323419	0.104008	0.0545813	0.40058	0.0831846	0.330777	0.295052	0.135029	-0.125937	0.355951	0.290544	0.181389	0.141662	-0.0662407	0.133019	Glycosylation.Cluster.2
TCGA-ZF-AA52	-0.244909	0.119058	0.226619	0.246377	0.231107	0.285917	0.491047	0.349754	0.144612	0.161479	-0.0823789	0.283729	-0.065408	0.349298	0.0958008	0.0818553	0.3708	0.0778774	0.330331	0.318168	0.12423	-0.137677	0.356406	0.198107	0.166407	0.152474	-0.0222852	0.0844336	Glycosylation.Cluster.2
TCGA-K4-A5RJ	-0.143249	0.359758	0.480719	0.284845	0.273875	0.288032	0.467728	0.343049	0.150333	0.326503	-0.111771	0.380701	0.0741033	0.375453	0.192629	0.0347565	0.533429	0.0708845	0.371789	0.289551	0.151481	-0.139401	0.379146	0.389363	0.281656	0.190608	0.00226328	0.199777	Glycosylation.Cluster.2
TCGA-HQ-A5ND	-0.315572	0.247651	0.167441	0.137721	0.288339	0.267204	0.412312	0.287532	0.123928	0.0917149	-0.187899	0.236194	-0.177284	0.327003	-0.114296	-0.0224386	0.169657	0.0932322	0.303018	0.191749	0.0706901	-0.279881	0.248151	0.00314415	0.0533169	0.0711458	-0.0386044	0.198711	Glycosylation.Cluster.1
TCGA-BT-A3PK	-0.269331	0.283736	0.211849	0.236614	0.275438	0.310293	0.49667	0.35621	0.123522	0.157912	-0.0988094	0.307181	-0.0561336	0.335155	0.0741934	0.101435	0.321569	0.0262361	0.31403	0.27577	0.0828706	0.0410283	0.372498	0.222845	0.137488	0.141677	0.0151742	0.102002	Glycosylation.Cluster.2
TCGA-FD-A3N6	-0.227629	0.211411	0.225308	0.181863	0.27954	0.259674	0.470924	0.264613	0.117145	0.217448	-0.172427	0.257905	-0.0966641	0.352331	-0.0666083	-0.0607165	0.202089	0.0187734	0.286135	0.167236	0.0684375	0.0166446	0.308713	0.0617716	0.0860832	0.0597339	-0.0751557	0.137173	Glycosylation.Cluster.2
TCGA-CF-A47X	-0.25083	0.013481	0.147962	0.129478	0.293217	0.289887	0.422636	0.250871	0.112384	0.057983	-0.108117	0.204651	-0.148808	0.27968	-0.124622	-0.0571576	0.0735625	-0.000568116	0.348387	0.15275	-0.0253268	-0.265175	0.261468	-0.0115829	0.0249966	0.02583	-0.0135514	0.0641701	Glycosylation.Cluster.1
TCGA-ZF-AA51	-0.174162	0.246389	0.320031	0.21404	0.262909	0.339252	0.486913	0.306131	0.110156	0.152252	-0.0721416	0.301556	-0.0235799	0.379703	0.0414603	0.0328789	0.364988	0.0502905	0.378938	0.277294	0.0989055	-0.148347	0.355596	0.144385	0.158886	0.165062	0.0105862	0.100925	Glycosylation.Cluster.1
TCGA-UY-A78O	-0.197779	0.114941	0.175505	0.133212	0.331941	0.331953	0.438992	0.286271	0.110041	0.0809426	-0.155686	0.257569	-0.0714324	0.334287	-0.0310747	-0.0519929	0.196935	0.0128317	0.357292	0.200624	-0.0100674	-0.266146	0.293529	-0.000158367	0.080454	0.054828	-0.0422633	0.0739831	Glycosylation.Cluster.1
TCGA-GC-A3OO	-0.224489	0.127818	0.122339	0.188882	0.250979	0.293762	0.468651	0.3576	0.134116	0.131349	-0.116779	0.296215	-0.0821041	0.364883	0.0313109	0.0768545	0.252149	0.0487131	0.375862	0.290617	0.0851979	-0.273195	0.339786	0.125108	0.133652	0.0901362	-0.0624464	0.182603	Glycosylation.Cluster.2
TCGA-FD-A43Y	-0.271413	0.169226	0.215454	0.221308	0.281493	0.355903	0.504622	0.318649	0.129658	0.14753	-0.200847	0.263667	-0.0799894	0.340049	0.067009	-0.0493412	0.327079	0.0311089	0.283593	0.219967	0.113541	-0.190241	0.318729	0.213623	0.120537	0.102612	-0.00116851	0.109779	Glycosylation.Cluster.2
TCGA-S5-AA26	-0.345911	0.125771	0.10879	0.0872851	0.281081	0.319451	0.420633	0.24636	0.0844504	0.0328648	-0.111998	0.232149	-0.21656	0.324728	-0.0842115	-0.117	0.0755523	0.0648074	0.337061	0.175642	-0.0172744	-0.356537	0.281514	-0.145572	0.00472656	-0.00507799	-0.0642025	0.111727	Glycosylation.Cluster.1
TCGA-BT-A42E	-0.190428	0.343399	0.389909	0.250698	0.286992	0.295356	0.498782	0.278125	0.116375	0.212686	-0.0689195	0.268869	0.0159116	0.343	0.068681	-0.0179999	0.414359	0.0587499	0.288633	0.24786	0.136715	-0.112495	0.337361	0.266463	0.189831	0.140694	-0.0129597	0.176193	Glycosylation.Cluster.1
TCGA-FD-A43X	-0.369676	0.00232984	0.122123	0.105514	0.29186	0.341788	0.463444	0.252232	0.0940463	0.0336343	-0.0813403	0.212157	-0.169716	0.293336	-0.045725	-0.0936516	0.0835269	0.00700362	0.342304	0.183004	-0.0173865	-0.311245	0.253175	-0.0661866	0.0687566	0.0118521	-0.0560659	0.024748	Glycosylation.Cluster.1
TCGA-ZF-AA4R	-0.288899	0.156988	0.135248	0.129576	0.265134	0.307787	0.478084	0.310425	0.128055	0.109181	-0.141614	0.231339	-0.163898	0.35009	-0.0126631	-0.0181092	0.163007	0.0313145	0.300823	0.285347	0.0742023	-0.27609	0.312394	-0.001988	0.104132	0.0983374	-0.00947532	0.124441	Glycosylation.Cluster.2
TCGA-BT-A20T	-0.237741	0.182556	0.267217	0.217648	0.297028	0.316303	0.486787	0.322611	0.107929	0.200313	-0.0815185	0.293852	-0.0810688	0.307368	0.016944	-0.0293526	0.305593	0.011801	0.378909	0.281159	0.0689903	-0.189267	0.288703	0.0547521	0.132947	0.127294	-0.0370348	0.118439	Glycosylation.Cluster.1
TCGA-E7-A7DU	-0.374335	0.061234	0.155715	0.0954225	0.289102	0.35508	0.457162	0.265756	0.078169	0.0518425	-0.085683	0.247219	-0.171692	0.269974	-0.0371799	-0.0559939	0.164348	-0.0159209	0.359136	0.17468	-0.0220267	-0.274533	0.273116	-0.0496831	0.0841931	0.0479977	-0.0582356	0.058716	Glycosylation.Cluster.1
TCGA-DK-A3WY	0.537801	0.409437	0.467964	0.28313	0.274942	0.300276	0.51705	0.277486	0.223545	0.330928	-0.0380877	0.28589	0.513405	0.32325	0.141453	0.107262	0.511762	0.209906	0.401388	0.293861	0.168505	-0.245345	0.369696	0.280452	0.260395	0.241682	-0.0929075	0.107365	Glycosylation.Cluster.1
TCGA-G2-A2EF	-0.178941	0.283553	0.3811	0.262555	0.333474	0.24508	0.518723	0.266738	0.105682	0.216357	-0.114735	0.291996	0.0285144	0.34452	0.0702389	-0.023167	0.370192	0.0610351	0.336112	0.321737	0.156178	-0.232625	0.35052	0.22975	0.17702	0.14723	-0.048242	0.14735	Glycosylation.Cluster.2
TCGA-C4-A0F6	-0.280576	0.166156	0.192153	0.174256	0.251013	0.296384	0.433439	0.333352	0.139618	0.085982	-0.0962523	0.265383	-0.0903634	0.366132	-0.0319255	0.00841025	0.197249	0.0717492	0.323123	0.227168	0.0374216	-0.267384	0.278564	0.0138387	0.102033	0.073143	-0.1391	0.074118	Glycosylation.Cluster.1
TCGA-CF-A7I0	-0.274992	0.100133	0.214928	0.136747	0.290701	0.339006	0.450443	0.283221	0.131832	0.0576269	-0.0588291	0.217458	-0.163481	0.309131	-0.0339431	0.0237433	0.174917	0.0403751	0.377418	0.212854	0.0251244	-0.258787	0.308866	-0.0289928	0.127369	0.0820689	-0.0666914	0.116805	Glycosylation.Cluster.1
TCGA-FD-A3B6	-0.162253	0.27058	0.359469	0.244766	0.254059	0.284598	0.526137	0.315924	0.0954921	0.254179	-0.148629	0.324436	0.0420736	0.350804	0.0890092	-0.0338745	0.420089	0.0257586	0.330077	0.28445	0.14463	-0.110963	0.304081	0.275175	0.201308	0.166509	-0.0448105	0.117475	Glycosylation.Cluster.2
TCGA-GC-A3YS	-0.301211	0.223056	0.245208	0.217172	0.301617	0.248837	0.506497	0.31118	0.138574	0.136257	-0.124194	0.310067	-0.0944076	0.365638	0.0532878	0.0230611	0.33739	0.0564687	0.293509	0.288513	0.107571	-0.240992	0.332125	0.206239	0.152231	0.12689	-0.0709496	0.15372	Glycosylation.Cluster.2
TCGA-XF-A9T2	-0.291751	0.1449	0.20123	0.21873	0.25356	0.255604	0.437782	0.208793	0.188647	0.0718489	-0.198878	0.275865	-0.161826	0.320151	-0.032815	0.0346817	0.210788	0.0577697	0.282925	0.243029	0.0428198	-0.290534	0.328539	0.0736809	0.0284543	0.0644909	-0.0822056	0.083346	Glycosylation.Cluster.1
TCGA-XF-A9T0	-0.215759	0.195901	0.236927	0.174844	0.26068	0.281773	0.450143	0.315063	0.112076	0.13437	-0.165144	0.293677	-0.0493757	0.344431	0.0164863	-0.0178973	0.301102	0.0342616	0.360966	0.205199	0.0232266	-0.266956	0.326305	0.0949805	0.123978	0.122938	-0.0735945	0.0698235	Glycosylation.Cluster.1
TCGA-YF-AA3M	-0.317871	0.262087	0.12395	0.156332	0.268499	0.322869	0.436014	0.288124	0.0785406	0.109922	-0.142017	0.261435	-0.188403	0.330981	-0.00783971	0.0308052	0.173835	0.103576	0.30708	0.220179	0.0495633	-0.238903	0.283658	0.0351326	0.0472746	0.0523024	-0.0562261	0.152592	Glycosylation.Cluster.2
TCGA-4Z-AA7Y	-0.344143	0.163415	0.0933016	0.129062	0.325778	0.326371	0.422689	0.264127	0.122738	0.0523637	-0.0933908	0.22123	-0.126891	0.35448	-0.0392945	-0.0689193	0.0770279	0.0442916	0.372808	0.258497	0.0128997	-0.338067	0.275413	0.00357872	0.078265	0.0319111	-0.0211483	0.162401	Glycosylation.Cluster.1
TCGA-E7-A6ME	-0.228712	0.217481	0.239773	0.219122	0.251137	0.299854	0.434344	0.269227	0.1471	0.141857	-0.223253	0.21163	-0.0816245	0.286435	-0.0393341	-0.117122	0.194035	-0.0295637	0.35222	0.261793	-0.00497703	-0.302351	0.269249	-0.0911707	0.0751273	0.0682448	-0.00727404	0.10223	Glycosylation.Cluster.1
TCGA-XF-AAN5	-0.179316	0.347352	0.339612	0.241923	0.311369	0.275092	0.500927	0.28604	0.143859	0.220868	-0.0171336	0.305302	0.0100719	0.385708	0.0774506	0.0812411	0.376079	0.0535594	0.308844	0.250115	0.107659	-0.134275	0.327755	0.220323	0.135766	0.157025	-0.0112586	0.225212	Glycosylation.Cluster.1
TCGA-FD-A3SN	-0.260365	0.158114	0.223461	0.171073	0.254265	0.337462	0.454588	0.302568	0.113939	0.130806	-0.123054	0.314908	-0.118685	0.295686	-0.0211076	-0.0424459	0.267794	0.052713	0.330854	0.258292	0.0926046	-0.218436	0.317125	0.141512	0.0883462	0.0998245	-0.0293619	0.114288	Glycosylation.Cluster.2
TCGA-ZF-A9R2	-0.37732	0.088373	0.103765	0.117218	0.277919	0.299698	0.373143	0.247373	0.0892606	0.0534445	-0.140515	0.21065	-0.182576	0.307579	-0.0626925	-0.100156	0.0713529	0.0359192	0.338027	0.1574	-0.0438653	-0.308702	0.276984	-0.0709684	0.0360388	0.0290851	-0.080672	0.129027	Glycosylation.Cluster.1
TCGA-ZF-AA4T	-0.317295	0.195821	0.107799	0.0977237	0.262194	0.337818	0.351583	0.245727	0.0901244	0.0639309	-0.206063	0.22797	-0.190466	0.349401	-0.0641134	-0.0849716	0.064511	0.0103683	0.35187	0.192606	-0.0106231	-0.269864	0.261052	-0.123759	0.0573901	0.0649812	-0.0209746	0.0926688	Glycosylation.Cluster.1
TCGA-E7-A4IJ	-0.278318	0.196845	0.314861	0.183207	0.271886	0.304075	0.459338	0.275813	0.091397	0.136077	-0.113773	0.255245	-0.127694	0.297467	-0.0271364	-0.0938429	0.190097	-0.0152239	0.36549	0.1902	0.0194535	-0.305679	0.289255	-0.0490848	0.0507359	0.107275	-0.0537677	0.127583	Glycosylation.Cluster.2
TCGA-FD-A6TE	-0.298247	0.192845	0.19644	0.154275	0.231167	0.272499	0.426306	0.277602	0.0853357	0.148795	-0.135528	0.248192	-0.0988892	0.370654	-0.0494034	-0.0565618	0.166024	0.0705857	0.291454	0.170575	0.016983	-0.271292	0.26537	-0.0859078	0.0553268	0.0433397	-0.0382203	0.122768	Glycosylation.Cluster.2
TCGA-H4-A2HO	-0.199958	0.149813	0.257006	0.153894	0.285215	0.299334	0.468785	0.297651	0.137773	0.103566	-0.063518	0.270355	-0.11309	0.307208	0.0213509	0.023681	0.21162	-0.00236887	0.361328	0.201584	0.00107962	-0.256713	0.309876	0.0253814	0.094855	0.117217	-0.0343612	0.0735437	Glycosylation.Cluster.1
TCGA-FD-A6TB	0.162313	0.298338	0.386844	0.228843	0.290845	0.356056	0.507445	0.364672	0.183289	0.219194	-0.0370338	0.299531	0.191583	0.356758	0.0928083	0.161696	0.432577	0.0750678	0.381583	0.285085	0.0975179	-0.234211	0.350535	0.202842	0.200762	0.188827	-0.042702	0.135732	Glycosylation.Cluster.2
TCGA-XF-AAN3	-0.256835	0.090222	0.159738	0.252944	0.294132	0.361239	0.508627	0.311282	0.135074	0.175202	-0.145424	0.256329	-0.0743973	0.366253	0.0247857	0.0252145	0.31841	0.0472195	0.334422	0.249777	0.0554317	-0.18218	0.36311	0.127588	0.128024	0.0997527	-0.0195841	0.0572127	Glycosylation.Cluster.1
TCGA-XF-AAMH	-0.360085	0.0464864	0.157696	0.131434	0.254408	0.300388	0.424997	0.249384	0.0827425	0.0352895	-0.196046	0.285098	-0.215684	0.276204	-0.0298705	-0.0554319	0.150407	0.00456807	0.325291	0.226131	0.00220083	-0.234983	0.320442	0.0446626	0.0110766	0.0449946	-0.0488245	0.0942444	Glycosylation.Cluster.2
TCGA-FD-A3B8	0.108778	0.314791	0.415654	0.277506	0.269148	0.288031	0.509471	0.424122	0.202336	0.31177	-0.012461	0.339475	0.163963	0.382648	0.183274	0.275407	0.520024	0.0889743	0.358957	0.365138	0.193443	-0.00682819	0.376636	0.391153	0.251401	0.256935	-0.0234815	0.156438	Glycosylation.Cluster.2
TCGA-XF-A9SY	-0.0626453	0.350197	0.387825	0.279912	0.300084	0.278509	0.511777	0.338326	0.143872	0.279932	-0.108229	0.342187	0.078423	0.370449	0.132766	0.0430637	0.462697	0.071222	0.333042	0.299021	0.174344	-0.0964546	0.363535	0.338834	0.204977	0.196021	-0.0408394	0.12366	Glycosylation.Cluster.2
TCGA-CF-A9FF	-0.0222052	0.194395	0.229726	0.138445	0.298794	0.3324	0.469091	0.280566	0.117823	0.0924644	-0.0500084	0.251346	0.0132108	0.317498	-0.0220901	0.0250108	0.194212	0.0326465	0.373784	0.206597	0.030894	-0.246755	0.282161	-0.0452734	0.0875919	0.108567	-0.0154488	0.113949	Glycosylation.Cluster.1
TCGA-XF-A9ST	-0.293642	0.146429	0.126084	0.133404	0.248697	0.259313	0.381571	0.215873	0.166213	-0.0125328	-0.12825	0.232977	-0.270542	0.352737	-0.140774	-0.0804573	-0.00186331	-0.0189635	0.284481	0.149758	-0.0106732	-0.349633	0.331659	-0.022087	0.0870563	0.0524314	-0.111881	0.145284	Glycosylation.Cluster.1
TCGA-DK-A6B5	-0.340194	0.165348	0.16562	0.216862	0.270138	0.376282	0.48439	0.2997	0.083959	0.164658	-0.155299	0.244688	-0.103072	0.383678	0.0264965	-0.0321647	0.281648	0.0409495	0.319479	0.261772	0.0584304	-0.135508	0.331959	0.120517	0.12316	0.0855816	0.00750379	0.0951016	Glycosylation.Cluster.2
TCGA-GC-A3RC	-0.202467	0.209186	0.316372	0.197895	0.293678	0.318697	0.488493	0.338432	0.126923	0.210719	-0.149984	0.344861	0.0328211	0.328853	0.0610965	-0.00484137	0.387012	0.0741966	0.317927	0.258961	0.131662	-0.0981102	0.325027	0.274858	0.188364	0.114989	-0.0405489	0.162182	Glycosylation.Cluster.2
TCGA-GV-A3QK	-0.220689	0.279978	0.284529	0.200426	0.280642	0.348947	0.473032	0.305204	0.116203	0.175394	-0.0512514	0.296703	-0.0737307	0.340883	-0.02792	-0.0264981	0.266815	0.0211417	0.378981	0.19952	0.0271061	-0.243463	0.316476	0.0374827	0.0812836	0.128006	0.0381307	0.134361	Glycosylation.Cluster.1
TCGA-GU-A764	-0.0637052	0.259405	0.317874	0.225249	0.284275	0.291571	0.510352	0.312308	0.151119	0.205884	-0.0611604	0.293615	0.00146094	0.344238	0.0821551	0.0794327	0.391673	0.0243961	0.343511	0.274442	0.113815	-0.151953	0.374323	0.206281	0.150558	0.161945	-0.015515	0.123446	Glycosylation.Cluster.2
TCGA-GU-A42R	-0.375407	0.0670541	0.103106	0.115015	0.263379	0.307289	0.429895	0.257241	0.0810341	0.0231627	-0.138342	0.218407	-0.209343	0.294387	-0.0487401	-0.0536312	0.128167	0.0838946	0.319241	0.18869	-0.0308061	-0.200067	0.291865	-0.0885664	0.0774255	0.022482	-0.0865212	0.124239	Glycosylation.Cluster.1
TCGA-DK-A6B6	-0.194085	0.188094	0.34312	0.189974	0.298808	0.34006	0.454921	0.294183	0.106932	0.212667	-0.189188	0.279458	-0.039346	0.307564	0.00982823	-0.0432535	0.255934	-0.0493288	0.390872	0.177577	0.0206001	-0.249806	0.288443	-0.000574813	0.0788391	0.116061	0.000227104	0.0836839	Glycosylation.Cluster.1
TCGA-R3-A69X	-0.0828238	0.204987	0.243551	0.215807	0.249556	0.309933	0.521081	0.377275	0.146033	0.156727	-0.127128	0.306773	0.00760522	0.416763	0.0509117	0.076005	0.346349	0.0670729	0.410525	0.262037	0.090276	-0.250792	0.344584	0.179111	0.180754	0.153306	-0.0364142	0.146834	Glycosylation.Cluster.2
TCGA-5N-A9KM	-0.26115	0.102675	0.249355	0.1827	0.310739	0.297666	0.466031	0.348111	0.176346	0.122063	-0.10119	0.208575	-0.0604919	0.420474	0.0345862	0.0363347	0.289209	-0.00426221	0.349082	0.239028	0.0650572	-0.280897	0.299792	0.10964	0.135073	0.0812911	-0.0238914	0.0471038	Glycosylation.Cluster.1
TCGA-4Z-AA7M	-0.322643	0.197994	0.146883	0.154383	0.284276	0.291112	0.450889	0.240989	0.105925	0.065251	-0.193966	0.239466	-0.183994	0.344732	0.00370497	-0.0667682	0.173157	0.0277047	0.332351	0.1714	0.019493	-0.284998	0.258778	-0.0465082	0.06289	0.06558	-0.0479609	0.0505353	Glycosylation.Cluster.2
TCGA-ZF-AA56	-0.0880651	0.231342	0.204426	0.223669	0.289264	0.326874	0.492091	0.359058	0.133959	0.1944	-0.106696	0.333072	0.00161397	0.364618	0.0607677	0.0959456	0.347331	0.0661207	0.373908	0.275625	0.0873451	-0.0737943	0.334069	0.184459	0.143788	0.131159	-0.0131206	0.146523	Glycosylation.Cluster.2
TCGA-XF-A8HH	-0.261727	0.134904	0.172833	0.175549	0.275762	0.341363	0.452783	0.334692	0.134808	0.113751	-0.104241	0.225671	-0.100159	0.307348	-0.0281202	-0.0463838	0.243269	0.0332051	0.349651	0.217476	0.0328244	-0.291202	0.344066	0.0731342	0.137372	0.108344	-0.0582152	0.0703401	Glycosylation.Cluster.1
TCGA-C4-A0EZ	-0.368628	0.0934117	0.101424	0.129901	0.247779	0.239761	0.357704	0.150453	0.117422	-0.0621218	-0.201791	0.216042	-0.206303	0.272396	-0.095797	-0.0693728	0.0862701	-0.031037	0.307854	0.229654	-0.0375887	-0.318396	0.275729	0.0196759	0.0335083	-0.0285799	-0.0770823	0.0816959	Glycosylation.Cluster.1
TCGA-UY-A8OD	-0.092792	0.142865	0.277003	0.193823	0.253935	0.373799	0.505705	0.309281	0.130742	0.173583	-0.122564	0.225289	-0.0105424	0.312539	0.0576275	0.10161	0.329936	0.0374471	0.360532	0.260564	0.0773428	-0.188432	0.331651	0.0757578	0.125882	0.145188	-0.0356712	0.153399	Glycosylation.Cluster.1
TCGA-2F-A9KT	-0.370658	0.15397	0.0935525	0.187332	0.316309	0.338188	0.487805	0.309423	0.0888059	0.0450657	-0.173213	0.24686	-0.145314	0.309385	-0.0345479	-0.0473564	0.204274	0.0233661	0.340236	0.207492	0.0396994	-0.142466	0.328262	0.0111318	0.0792758	0.0481503	-0.0273303	0.103789	Glycosylation.Cluster.1
TCGA-BT-A20Q	-0.157589	0.129021	0.259466	0.213169	0.297731	0.351331	0.494756	0.377392	0.14891	0.207775	-0.159618	0.280395	-0.0277899	0.360874	0.0483391	-0.00957909	0.353426	-0.00176624	0.347265	0.274932	0.0675486	-0.261509	0.3329	0.140104	0.133351	0.117862	-0.0356554	0.0870623	Glycosylation.Cluster.2
TCGA-CU-A0YR	-0.232318	0.294183	0.270145	0.239346	0.242374	0.366122	0.439991	0.339122	0.130163	0.162846	-0.0844374	0.313583	0.0184351	0.339635	0.099989	0.0668181	0.371484	0.0897303	0.372646	0.294799	0.122004	-0.214705	0.362614	0.26968	0.175103	0.149005	-0.06325	0.0759049	Glycosylation.Cluster.1
TCGA-SY-A9G5	-0.195563	0.239246	0.38969	0.24562	0.278983	0.325736	0.514986	0.323107	0.172808	0.277897	-0.0746983	0.286083	-0.0154332	0.338532	0.0924154	0.0563871	0.424914	0.0824046	0.365495	0.298885	0.122873	-0.214955	0.341788	0.212564	0.176888	0.173585	-0.00684188	0.124744	Glycosylation.Cluster.2
TCGA-4Z-AA84	-0.264439	0.184848	0.162391	0.137153	0.258623	0.343168	0.401877	0.213822	0.0764605	0.0736437	-0.164554	0.274881	-0.156404	0.267876	-0.108076	-0.0939112	0.148958	0.00902364	0.283768	0.169099	0.0190349	-0.171727	0.249173	0.0534124	0.0130196	0.0926676	1.26968e-05	0.103514	Glycosylation.Cluster.1
TCGA-4Z-AA7Q	-0.0994338	0.313661	0.410617	0.21706	0.261622	0.359695	0.47701	0.316285	0.109128	0.271834	-0.121822	0.296976	0.0266092	0.350208	0.0559921	0.0355736	0.424299	0.0773947	0.327925	0.257896	0.0777166	-0.0582754	0.350575	0.147062	0.171746	0.154745	0.0167271	0.162435	Glycosylation.Cluster.1
TCGA-FD-A5BT	0.0376686	0.201471	0.455733	0.257914	0.271374	0.340773	0.497729	0.358719	0.195036	0.320595	-0.0172188	0.369181	0.076049	0.315102	0.226432	0.204367	0.516707	0.08891	0.376725	0.322273	0.175	-0.0924601	0.352656	0.372181	0.247892	0.20464	-0.0363583	0.111047	Glycosylation.Cluster.2
TCGA-CF-A27C	-0.354469	0.0570941	0.126919	0.10063	0.281378	0.325249	0.417674	0.266516	0.0920435	0.0606939	-0.134448	0.238153	-0.168712	0.296645	-0.080969	-0.113048	0.0689559	0.00278461	0.34529	0.165309	-0.0280064	-0.274525	0.291272	-0.076391	0.0665009	0.00539632	-0.0367352	0.0582902	Glycosylation.Cluster.1
TCGA-E7-A6MF	-0.216371	-0.0606997	0.110088	0.141473	0.280656	0.279982	0.420787	0.233327	0.103197	0.110238	-0.114012	0.154793	-0.155181	0.379278	-0.0176731	-0.158154	0.0669051	0.0311857	0.372829	0.230489	-0.0655412	-0.233843	0.354604	-0.044602	0.0353077	0.026912	-0.00985903	-0.0195366	Glycosylation.Cluster.1
TCGA-DK-A3WW	-0.174022	0.321555	0.469741	0.276807	0.321518	0.263726	0.526901	0.292614	0.127122	0.314739	-0.112302	0.310491	0.0536437	0.37947	0.0928575	0.0365726	0.453848	0.0433537	0.3247	0.257745	0.172621	-0.00911638	0.301093	0.260589	0.152054	0.182572	-0.0382083	0.174814	Glycosylation.Cluster.2
TCGA-XF-AAMY	-0.299116	0.13848	0.1216	0.167133	0.267682	0.341152	0.433826	0.32247	0.163627	0.0942795	-0.11032	0.262685	-0.138535	0.357716	0.0229976	0.0956359	0.265924	0.0144168	0.378982	0.235982	0.0371684	-0.262988	0.307686	0.0811732	0.107703	0.114266	-0.01226	0.0883169	Glycosylation.Cluster.2
TCGA-K4-A3WS	-0.130445	0.229074	0.272465	0.207209	0.282479	0.304163	0.491278	0.351738	0.185242	0.18462	-0.159118	0.271732	-0.0179426	0.33931	0.0681751	0.119279	0.361568	0.0373048	0.362344	0.299774	0.0902441	-0.207692	0.338071	0.17204	0.171175	0.172613	-0.0525489	0.116894	Glycosylation.Cluster.2
TCGA-UY-A9PA	-0.2733	0.22556	0.267157	0.203044	0.315082	0.296115	0.454566	0.302542	0.100123	0.250675	-0.0223723	0.263139	-0.0485725	0.351871	0.0201965	-0.00167535	0.247129	0.0331953	0.370007	0.246269	0.0483116	-0.227522	0.297396	0.0961279	0.0851155	0.0842892	-0.0313279	0.136053	Glycosylation.Cluster.1
TCGA-2F-A9KR	-0.370923	0.0826562	0.146039	0.150488	0.2684	0.31038	0.442441	0.281057	0.060079	0.120738	-0.105259	0.25782	-0.188286	0.31154	-0.0749985	-0.11392	0.124873	-0.0277457	0.310418	0.206051	0.0032104	-0.185953	0.300724	-0.0587719	0.0345081	0.0292888	-0.0821836	0.0639538	Glycosylation.Cluster.1
TCGA-E5-A4U1	-0.365364	0.0610686	0.139711	0.0708594	0.28503	0.305922	0.400871	0.204681	0.0837506	-0.00560736	-0.137158	0.220324	-0.259234	0.296114	-0.0787091	-0.150627	0.125633	-0.0238472	0.370191	0.067118	-0.058391	-0.323299	0.265349	-0.107277	-0.000550324	-0.0235011	-0.0502441	0.0580793	Glycosylation.Cluster.1
TCGA-E7-A3Y1	-0.226161	0.0201204	0.185394	0.126931	0.274456	0.309559	0.449383	0.249295	0.0566774	0.0899493	-0.113522	0.230766	-0.14469	0.289892	-0.000156184	-0.0613903	0.178627	0.00959691	0.327219	0.179349	-0.0303954	-0.319929	0.300596	-0.108858	0.0522449	0.05982	-0.0613078	0.0707711	Glycosylation.Cluster.1
TCGA-FD-A6TC	-0.339863	0.156085	0.106225	0.19367	0.291415	0.328589	0.469712	0.333101	0.160091	0.119341	-0.160486	0.257229	-0.142355	0.339213	-0.0110724	0.0340687	0.234713	0.0461119	0.335198	0.279324	0.0556793	-0.156823	0.320028	0.109352	0.128874	0.0937541	-0.0533577	0.0388612	Glycosylation.Cluster.2
TCGA-FD-A5BV	-0.32497	0.166576	0.160961	0.131446	0.289041	0.280015	0.454501	0.278222	0.109426	0.00836381	-0.11528	0.25704	-0.16444	0.290111	-0.118644	-0.0245796	0.0419066	0.0658221	0.370423	0.201786	0.0454401	-0.269175	0.303979	-0.0363539	0.0459033	0.0715734	-0.0592974	0.138394	Glycosylation.Cluster.1
TCGA-DK-A2I4	-0.0588449	0.33621	0.466079	0.280693	0.281195	0.354272	0.523945	0.370714	0.177659	0.342474	-0.0355162	0.372797	0.104826	0.368365	0.212298	0.198551	0.531115	0.076375	0.376696	0.366493	0.20175	-0.144855	0.357717	0.384785	0.29665	0.244092	-0.00374804	0.178169	Glycosylation.Cluster.2
TCGA-UY-A78M	-0.312035	0.143889	0.167228	0.161209	0.281736	0.329668	0.44813	0.302651	0.0670399	0.0367876	-0.153964	0.249042	-0.200379	0.300543	-0.0272579	-0.00972612	0.208665	0.0580741	0.358992	0.197795	0.0253933	-0.24829	0.292244	0.00580714	0.0965343	0.0720982	-0.0552444	0.0778928	Glycosylation.Cluster.1
TCGA-4Z-AA7R	-0.366117	0.0996488	0.0920036	0.112787	0.278567	0.292208	0.458775	0.277363	0.0973212	-0.0366719	-0.159944	0.261525	-0.193624	0.338342	-0.0647223	-0.00942236	0.0895723	0.036014	0.348539	0.187628	0.0157708	-0.258366	0.260857	-0.0465919	-0.0126807	0.042412	-0.0990781	0.123052	Glycosylation.Cluster.2
TCGA-FD-A62P	-0.220144	0.204388	0.291204	0.210052	0.270426	0.362777	0.481438	0.367088	0.16109	0.173435	-0.0217245	0.301602	-0.0644472	0.344528	0.0869455	0.187598	0.36226	0.0475562	0.347036	0.273633	0.074667	-0.14467	0.339041	0.22713	0.166041	0.151884	0.00464494	0.133494	Glycosylation.Cluster.2
TCGA-CF-A47V	-0.276245	0.0317789	0.158072	0.179386	0.306725	0.350748	0.497444	0.248031	0.146519	0.123069	-0.0877706	0.223498	-0.115618	0.338247	0.00471261	-0.0407312	0.178939	-0.0188693	0.371283	0.231084	0.0222104	-0.18263	0.285574	-0.0574856	0.105118	0.06153	-0.0071308	0.0805056	Glycosylation.Cluster.1
TCGA-XF-A9SI	0.227445	0.376612	0.507977	0.306847	0.256941	0.313268	0.516093	0.286013	0.202897	0.325915	-0.0583355	0.283398	0.219375	0.344842	0.129421	0.0750505	0.468381	0.0686751	0.40218	0.341599	0.132076	-0.256613	0.349491	0.283437	0.230221	0.212903	-0.0595117	0.116626	Glycosylation.Cluster.2
TCGA-GU-A42Q	-0.288162	0.166757	0.0947342	0.213512	0.281	0.337736	0.442502	0.247402	0.0772097	0.0565995	-0.198298	0.218139	-0.19309	0.368185	-0.0602786	-0.145941	0.133038	0.0733877	0.322288	0.149103	0.0746408	-0.130886	0.268922	0.0663114	0.00343737	0.0397249	-0.0710993	0.117347	Glycosylation.Cluster.1
TCGA-BT-A42F	-0.0106184	0.31617	0.418957	0.287141	0.243001	0.341612	0.498414	0.3247	0.186173	0.275394	-0.0351732	0.32712	0.0755079	0.367035	0.110229	0.0545886	0.459553	0.0376646	0.333815	0.231068	0.119217	0.013311	0.314956	0.305756	0.209562	0.176554	0.0071744	0.100374	Glycosylation.Cluster.1
TCGA-FD-A3B5	-0.351242	0.128901	0.113219	0.18918	0.28308	0.276569	0.460853	0.329965	0.0640093	0.0908935	-0.146955	0.293677	-0.174144	0.332497	-0.0560339	-0.029053	0.171862	0.0455798	0.307873	0.218764	0.0718448	-0.0233016	0.311066	0.0563497	0.093996	0.0474585	-0.0227718	0.117461	Glycosylation.Cluster.2
TCGA-DK-A1A7	-0.0915222	0.159076	0.225389	0.149724	0.275845	0.345833	0.438097	0.283951	0.0995323	0.0203714	-0.109429	0.22834	-0.0590713	0.306849	-0.017756	0.0290752	0.181786	0.0354024	0.351502	0.1772	0.0158819	-0.285002	0.30623	-0.0840195	0.0766666	0.0908095	-0.0366127	0.085971	Glycosylation.Cluster.1
TCGA-FD-A3SR	-0.191695	0.147086	0.259989	0.193127	0.256738	0.218725	0.438528	0.353154	0.172511	0.203793	-0.241414	0.239342	-0.00989508	0.316823	0.019243	0.0546212	0.338223	0.0241001	0.330873	0.260513	0.0626749	-0.168576	0.354655	0.110012	0.150364	0.139374	-0.0527292	0.10138	Glycosylation.Cluster.2
TCGA-GU-AATP	-0.286682	0.216475	0.219222	0.187454	0.284077	0.269051	0.476503	0.32574	0.0872251	0.120372	-0.159646	0.306781	-0.115193	0.307028	0.0459064	0.0146673	0.306061	-0.046828	0.36542	0.262864	0.0676313	-0.160432	0.331464	0.0724283	0.137569	0.118627	-0.01637	0.0926259	Glycosylation.Cluster.2
TCGA-DK-AA6X	-0.156099	0.126325	0.188335	0.205472	0.309407	0.299199	0.491284	0.343257	0.146822	0.155165	-0.152426	0.249087	0.00241116	0.398278	0.0739071	-0.046759	0.271883	0.0505449	0.380596	0.273825	0.0680624	-0.231826	0.349855	0.132815	0.0963416	0.0966456	-0.0262844	0.108372	Glycosylation.Cluster.2
TCGA-XF-A9T3	-0.12161	0.202339	0.279828	0.201421	0.231557	0.281053	0.473428	0.306353	0.143202	0.188229	-0.156159	0.293354	-0.00327056	0.324924	0.0252839	0.0490453	0.311191	0.0561242	0.31649	0.299879	0.0832464	-0.20499	0.322127	0.175477	0.164006	0.146802	-0.0686875	0.129491	Glycosylation.Cluster.2
TCGA-PQ-A6FN	-0.0583641	0.16699	0.248538	0.168188	0.296643	0.319205	0.458394	0.303368	0.0992672	0.131481	-0.143089	0.278894	-0.0353906	0.328928	0.0082999	-0.0180354	0.267021	0.0895951	0.344797	0.226925	0.0954185	-0.113998	0.332374	0.122832	0.126385	0.100046	-0.0381999	0.0826475	Glycosylation.Cluster.1
TCGA-E7-A519	-0.0984131	0.098461	0.297806	0.230954	0.306317	0.367696	0.447138	0.279605	0.106599	0.206659	-0.0660673	0.26298	-0.0701254	0.310372	0.113313	0.0267339	0.353155	-0.0519475	0.411357	0.196801	0.0405709	-0.0643809	0.297755	0.051306	0.101919	0.112966	0.025294	0.00193895	Glycosylation.Cluster.1
TCGA-DK-A3IU	0.262741	0.310861	0.469795	0.270657	0.265457	0.271137	0.54834	0.342489	0.248156	0.329298	-0.0898843	0.331308	0.286238	0.337354	0.121615	0.144535	0.549468	0.125952	0.363004	0.344118	0.156836	-0.086497	0.359423	0.323755	0.284814	0.234607	-0.0315335	0.132055	Glycosylation.Cluster.2
TCGA-FD-A3SM	-0.318698	0.116067	0.111329	0.184562	0.277053	0.366963	0.454575	0.351623	0.108445	0.0833303	-0.2134	0.237039	-0.132043	0.377643	-0.0369472	-0.0320414	0.222505	0.00971306	0.384978	0.231425	0.0553273	-0.225696	0.339377	0.075064	0.11439	0.0762031	-0.0628109	0.0552361	Glycosylation.Cluster.2
TCGA-BL-A5ZZ	-0.253715	0.219041	0.243553	0.218291	0.301909	0.327551	0.489696	0.363322	0.19952	0.141125	-0.0330356	0.358212	-0.0890194	0.33766	0.137005	0.175496	0.412517	0.0713653	0.346796	0.303359	0.15194	-0.156033	0.403796	0.324167	0.19069	0.16663	-0.0712871	0.151156	Glycosylation.Cluster.2
TCGA-FD-A62N	0.148252	0.324254	0.513142	0.287252	0.308261	0.381721	0.520729	0.359368	0.156226	0.361302	-0.0694719	0.341456	0.184742	0.336857	0.213436	0.175274	0.579029	0.114152	0.373602	0.351163	0.196226	-0.112515	0.365644	0.477178	0.304206	0.268641	-0.0242912	0.15486	Glycosylation.Cluster.2
TCGA-BT-A20J	-0.0704023	0.32578	0.341946	0.232634	0.296823	0.302903	0.473644	0.30165	0.162205	0.199002	-0.0337034	0.275363	0.0533129	0.33252	0.146171	0.0444237	0.421056	0.0893119	0.398563	0.254119	0.142095	-0.228269	0.341987	0.231993	0.136884	0.173953	-0.00500087	0.143429	Glycosylation.Cluster.2
TCGA-K4-A3WV	-0.347603	0.112765	0.0478194	0.150766	0.287558	0.352541	0.380225	0.242322	0.0704481	0.0514837	-0.165939	0.186831	-0.189044	0.32677	-0.142566	-0.124086	0.0156256	0.0126217	0.28644	0.203443	0.0242291	-0.251662	0.286343	-0.0414932	0.0219632	0.0326867	0.0406972	0.0916881	Glycosylation.Cluster.2
TCGA-GU-AATQ	-0.29054	0.155884	0.165231	0.191493	0.285994	0.354419	0.471575	0.277158	0.106941	0.12538	-0.180396	0.21089	-0.121335	0.342259	0.0135841	-0.123592	0.233481	0.0406589	0.31663	0.21743	0.0469376	-0.280639	0.304641	0.0679162	0.0762955	0.0557127	-0.0689702	0.114953	Glycosylation.Cluster.1
TCGA-G2-A3VY	-0.350782	0.103789	0.0868476	0.0752583	0.284303	0.271215	0.383877	0.244099	0.108082	-0.0253152	-0.213249	0.202042	-0.170216	0.287852	-0.088025	-0.0714265	-0.0226188	-0.0222114	0.354794	0.0940578	-0.0347551	-0.323467	0.301501	-0.0927165	0.0420084	0.0383182	-0.11348	0.0450826	Glycosylation.Cluster.1
TCGA-XF-AAN8	-0.00756943	0.136056	0.277942	0.275584	0.281036	0.313232	0.496005	0.43194	0.268876	0.261906	0.0409243	0.369969	0.0611753	0.386169	0.285155	0.351482	0.483481	0.0680399	0.375795	0.32809	0.184211	0.220241	0.445778	0.348185	0.255159	0.23191	-0.0150817	0.0778484	Glycosylation.Cluster.2
TCGA-CU-A3QU	-0.34205	0.130702	0.109945	0.164855	0.286712	0.238992	0.421413	0.288038	0.105152	0.11465	-0.153744	0.274097	-0.108977	0.297722	-0.0583705	-0.0310024	0.0498275	-0.000271057	0.335297	0.209372	0.0233892	-0.199522	0.295564	-0.0795045	0.0524068	0.0596404	0.00173158	0.0909356	Glycosylation.Cluster.1
TCGA-KQ-A41Q	-0.354067	0.195191	0.1344	0.0917356	0.298688	0.346128	0.40194	0.266641	0.126233	-0.00479142	-0.122523	0.227474	-0.190126	0.331866	-0.0344654	-0.0267421	0.121936	-0.019876	0.330956	0.12827	-0.017157	-0.297083	0.277289	-0.0667364	0.0397157	0.0362353	-0.0607426	0.0951871	Glycosylation.Cluster.1
TCGA-DK-A1AF	-0.12619	0.251786	0.315149	0.248711	0.280346	0.322943	0.511462	0.433064	0.195904	0.264984	-0.0155244	0.344608	0.0134626	0.363774	0.130822	0.175806	0.417204	0.0838554	0.401577	0.32653	0.154479	-0.00512599	0.391096	0.296915	0.212334	0.200119	-0.00659553	0.189612	Glycosylation.Cluster.2
TCGA-LT-A5Z6	-0.254734	0.142459	0.211687	0.141124	0.189077	0.342105	0.401831	0.278613	0.0524977	0.0701934	-0.25445	0.253013	-0.111944	0.304003	-0.031005	-0.0714592	0.190129	0.00213524	0.32982	0.214401	-0.0301374	-0.240249	0.33234	-0.00882412	0.0803838	0.0543941	-0.0936586	0.0785958	Glycosylation.Cluster.1
TCGA-GC-A4ZW	-0.352311	0.0997558	0.170687	0.169832	0.243564	0.279427	0.44333	0.278502	0.0875216	0.0452342	-0.141789	0.225413	-0.148407	0.30316	-0.056815	-0.0931268	0.136133	0.0208855	0.32195	0.151753	0.00315591	-0.33195	0.27943	0.00358457	0.035372	0.0280881	-0.06725	0.0634858	Glycosylation.Cluster.2
TCGA-K4-A4AB	-0.298445	0.0876171	0.190185	0.196658	0.304877	0.310071	0.507753	0.334764	0.0991333	0.150713	-0.0738951	0.262857	-0.102416	0.359031	0.0196037	-0.0144653	0.252508	0.0271482	0.389341	0.313429	0.0780862	-0.211189	0.343673	0.117229	0.0926978	0.113152	-0.00598853	0.0708784	Glycosylation.Cluster.2
TCGA-DK-AA74	-0.0878234	0.25676	0.410927	0.255326	0.303282	0.338447	0.502484	0.357849	0.148078	0.29677	-0.100439	0.37645	0.00403844	0.342598	0.207699	0.147885	0.476118	0.0665763	0.383564	0.328575	0.166586	-0.0394795	0.345785	0.375822	0.236392	0.217064	0.0191356	0.139576	Glycosylation.Cluster.2
TCGA-G2-A2EO	-0.153676	0.283683	0.414338	0.215483	0.315651	0.333532	0.481876	0.355152	0.135418	0.18978	-0.046359	0.332752	-0.0320828	0.349012	0.0754465	0.0559602	0.35407	0.0174047	0.36546	0.256976	0.0722556	-0.294144	0.297264	0.208038	0.122028	0.15533	-0.0503857	0.170288	Glycosylation.Cluster.2
TCGA-DK-A1AG	-0.328738	0.0848541	0.199063	0.168077	0.306634	0.312678	0.486599	0.277795	0.0733515	0.0789886	-0.181413	0.262967	-0.17128	0.344616	-0.0145979	-0.111071	0.2035	-0.0163754	0.356261	0.222793	0.00735486	-0.19664	0.332123	0.0141064	0.0572518	0.0486646	-0.0526446	0.0692878	Glycosylation.Cluster.1
TCGA-GV-A3JZ	-0.279769	0.193694	0.166888	0.179457	0.272594	0.319829	0.439315	0.28453	0.120215	0.0641964	-0.202951	0.305477	-0.146594	0.274672	-0.0281457	0.0388124	0.222475	0.0448226	0.383308	0.236798	0.058079	-0.315681	0.281759	0.0491062	0.0866629	0.0934814	-0.0798829	0.163196	Glycosylation.Cluster.2
TCGA-XF-A9SV	-0.30059	0.149998	0.151075	0.148972	0.312691	0.332554	0.463212	0.351031	0.135717	0.0707701	-0.178397	0.238911	-0.118918	0.361398	-0.0196501	-0.0185857	0.207808	0.055949	0.366552	0.242819	0.0209796	-0.282035	0.31434	0.0413575	0.123592	0.0582272	-0.0786365	0.0763901	Glycosylation.Cluster.1
TCGA-UY-A78K	0.143524	0.292716	0.409093	0.199324	0.24733	0.317426	0.488131	0.344187	0.130924	0.22947	-0.150562	0.284691	0.157646	0.285826	0.0430447	-0.00187264	0.389386	0.0764755	0.361268	0.256301	0.0444337	-0.270781	0.331738	0.158178	0.134808	0.193313	-0.0596435	0.101522	Glycosylation.Cluster.1
TCGA-FD-A6TH	-0.174533	0.15987	0.167757	0.191286	0.20353	0.291452	0.433055	0.302953	0.164498	0.145046	-0.133807	0.296313	-0.0415196	0.326927	0.0256539	0.00617204	0.244211	0.0985763	0.300228	0.293073	0.114938	-0.18788	0.33183	0.168599	0.13565	0.104201	-0.0633871	0.0901115	Glycosylation.Cluster.2
TCGA-DK-AA6W	-0.302433	0.167423	0.143767	0.197143	0.294664	0.228451	0.440645	0.264726	0.0917645	0.0947394	-0.214312	0.235143	-0.113499	0.313492	0.00662023	-0.0886694	0.236408	0.11752	0.303517	0.223416	0.038462	-0.338561	0.308935	0.109847	0.122096	0.0192145	-0.0959591	0.112983	Glycosylation.Cluster.1
TCGA-CF-A3MG	-0.363441	0.117	0.111983	0.104156	0.330943	0.304108	0.430332	0.261362	0.0995553	-0.00488772	-0.121936	0.234118	-0.182216	0.324566	-0.12367	-0.079608	0.0425307	0.0591032	0.367322	0.153125	-0.0230999	-0.302201	0.274204	-0.0418462	0.0558626	0.0125639	-0.0361297	0.096235	Glycosylation.Cluster.1
TCGA-DK-A3X1	-0.292876	0.189243	0.204525	0.158343	0.292019	0.317681	0.465332	0.293589	0.133829	0.127717	-0.124962	0.289902	-0.163738	0.320108	0.0327429	-0.00500034	0.161895	0.00369698	0.347317	0.173728	0.0369961	-0.310576	0.281328	0.00638655	0.0621144	0.0941181	0.000297404	0.136253	Glycosylation.Cluster.1
TCGA-DK-A1A6	-0.278458	0.319044	0.316782	0.221545	0.264794	0.268713	0.445817	0.331894	0.171639	0.172114	-0.122842	0.298381	-0.00965037	0.320154	-0.0127323	-0.00427296	0.311297	-0.00700813	0.324284	0.248734	0.0377189	-0.154208	0.298922	0.121	0.126999	0.09434	-0.0491932	0.111718	Glycosylation.Cluster.1
TCGA-XF-AAMG	-0.296773	0.221247	0.145323	0.156413	0.260058	0.332708	0.428469	0.322913	0.108517	0.0249773	-0.196954	0.264348	-0.163259	0.353638	0.0123862	0.0289	0.175812	0.0359359	0.348075	0.195605	0.0585403	-0.266486	0.292359	0.0383729	0.045016	0.0605635	-0.0490267	0.120283	Glycosylation.Cluster.2
TCGA-E7-A541	-0.181712	0.248813	0.361847	0.168841	0.261562	0.321573	0.469665	0.315215	0.125082	0.198607	-0.136206	0.268234	-0.0258244	0.306847	0.0154714	0.00696393	0.303166	0.0765182	0.346222	0.23996	0.0518384	-0.226779	0.299383	0.0566555	0.145003	0.112467	-0.0550553	0.146196	Glycosylation.Cluster.1
TCGA-XF-A8HE	-0.181499	0.331751	0.316638	0.243644	0.272013	0.294173	0.474327	0.358074	0.146291	0.224618	-0.145977	0.310416	-0.00251389	0.373604	0.0562532	0.0256918	0.362642	0.0551235	0.33475	0.268287	0.0959426	0.0475809	0.306163	0.15494	0.118588	0.142441	-0.00941872	0.154656	Glycosylation.Cluster.1
TCGA-DK-AA6Q	-0.253044	0.244309	0.351363	0.238266	0.299098	0.333418	0.496633	0.274187	0.105016	0.173591	-0.100488	0.237007	-0.0659883	0.345609	0.0403978	-0.0155888	0.309135	0.0211111	0.315654	0.197098	0.0888407	-0.176499	0.304519	0.0745164	0.109839	0.0822909	-0.0277887	0.122468	Glycosylation.Cluster.1
TCGA-UY-A78N	-0.349988	0.189678	0.0995817	0.10069	0.265091	0.283925	0.396373	0.252368	0.139669	-0.0460123	-0.231648	0.210601	-0.18414	0.32939	-0.0766859	-0.0854999	0.0558068	0.0812286	0.339769	0.164264	-0.0320336	-0.392653	0.264932	-0.0429909	0.0240037	0.0492007	-0.125276	0.125803	Glycosylation.Cluster.1
TCGA-DK-AA75	-0.379625	0.135825	0.137742	0.0841053	0.24881	0.315399	0.374198	0.239112	0.0884968	-0.00932	-0.211493	0.216724	-0.247717	0.244949	-0.0120481	0.0542713	0.0752215	-0.00474873	0.341243	0.10858	-0.0294449	-0.19338	0.291404	-0.129729	0.00500538	0.0460305	-0.0591722	0.131904	Glycosylation.Cluster.1
TCGA-ZF-AA5P	-0.0428057	0.199091	0.203848	0.193752	0.255713	0.292158	0.499636	0.345868	0.194192	0.163374	-0.0606773	0.245054	-0.0323954	0.338932	0.0402525	0.16467	0.28861	0.0199968	0.364297	0.306338	0.1184	-0.205876	0.36961	0.117331	0.160792	0.165596	0.0139851	0.166485	Glycosylation.Cluster.2
TCGA-GC-A3WC	0.0153458	0.310657	0.364004	0.232258	0.284754	0.306678	0.480698	0.295223	0.190875	0.241334	-0.0133507	0.291205	0.0939318	0.389552	0.06613	0.0657697	0.398311	0.0657213	0.32447	0.278817	0.108273	-0.168198	0.327412	0.236759	0.171429	0.145682	-0.0711262	0.128174	Glycosylation.Cluster.2
TCGA-K4-A4AC	-0.218203	0.24265	0.260023	0.192841	0.31921	0.309696	0.457624	0.308581	0.120578	0.181252	-0.181268	0.288088	-0.0568631	0.393448	0.085243	0.013526	0.337656	0.0542108	0.341502	0.250467	0.10888	-0.186115	0.298645	0.180089	0.128097	0.0977052	-0.0437303	0.155294	Glycosylation.Cluster.2
TCGA-FD-A3SL	-0.176525	0.160729	0.210512	0.189411	0.241125	0.292783	0.479124	0.364487	0.151448	0.158323	-0.0978031	0.310481	-0.0554446	0.341865	0.062492	0.149028	0.251696	0.0623158	0.37925	0.298454	0.0997671	-0.248478	0.349426	0.134311	0.161934	0.141401	-0.0566125	0.172731	Glycosylation.Cluster.2
TCGA-K4-A5RH	-0.0807333	0.361973	0.460838	0.253542	0.223555	0.322579	0.511107	0.351468	0.215354	0.319433	-0.0782187	0.351288	0.0748834	0.322199	0.222168	0.0521795	0.497143	0.0950533	0.344899	0.309587	0.177315	-0.200508	0.356145	0.321739	0.246339	0.215186	-0.0601601	0.120294	Glycosylation.Cluster.2
TCGA-FD-A5C1	-0.101884	0.330022	0.361245	0.2483	0.312412	0.316985	0.51557	0.340032	0.12068	0.268217	-0.115004	0.33683	0.0413882	0.353311	0.138747	0.159025	0.44243	0.0353032	0.325533	0.291899	0.143758	0.078615	0.335006	0.329687	0.208494	0.168222	-0.0249165	0.146054	Glycosylation.Cluster.2
TCGA-XF-AAN7	-0.261238	0.180406	0.136887	0.150321	0.25714	0.328316	0.428977	0.259822	0.207385	0.102988	-0.114209	0.271005	-0.102577	0.27205	0.0300532	0.033743	0.232514	0.169741	0.293793	0.238672	0.0889886	-0.286021	0.360916	0.0894379	0.122612	0.0393935	-0.12288	0.167967	Glycosylation.Cluster.2
TCGA-2F-A9KO	-0.134635	0.308267	0.389796	0.221523	0.276754	0.363154	0.517427	0.365101	0.147553	0.234266	-0.0442214	0.295097	0.029733	0.322326	0.0502624	0.0554661	0.364709	0.0859772	0.323419	0.275917	0.113966	-0.256852	0.308433	0.148427	0.128651	0.146671	-0.0528993	0.13633	Glycosylation.Cluster.1
TCGA-DK-A3IM	-0.322956	0.186297	0.107631	0.181284	0.287079	0.29619	0.407313	0.267156	0.085081	0.0718332	-0.225184	0.256139	-0.177399	0.339234	-0.0761807	-0.130003	0.155329	0.0538726	0.283883	0.157878	0.0497975	-0.0478284	0.305862	0.0169639	0.0451552	0.0509261	-0.0664549	0.13373	Glycosylation.Cluster.1
TCGA-FD-A3SS	-0.328967	0.152302	0.083691	0.149831	0.214857	0.208238	0.409389	0.281238	0.146825	0.0538699	-0.156069	0.262071	-0.198864	0.315576	-0.064991	-0.0482508	0.0947816	0.0453948	0.330981	0.237602	0.0669609	-0.148254	0.337287	-0.0206745	0.0528752	0.0430487	-0.0830963	0.0969788	Glycosylation.Cluster.2
TCGA-UY-A9PB	-0.10435	0.249636	0.38262	0.269111	0.284815	0.30329	0.497964	0.350882	0.115974	0.243176	-0.117085	0.325352	0.0490888	0.385825	0.116281	0.0873543	0.457953	0.0516853	0.321825	0.324579	0.145079	-0.167836	0.329916	0.370584	0.232827	0.175106	-0.0413444	0.114555	Glycosylation.Cluster.2
TCGA-FD-A6TI	-0.323104	0.090492	0.171777	0.16458	0.232281	0.325483	0.461553	0.301585	0.0961932	0.143945	-0.0384618	0.223641	-0.141747	0.379105	-0.00534846	0.0809395	0.186345	-0.00916035	0.36615	0.217965	0.0443198	-0.214718	0.325359	0.0173457	0.10389	0.0911078	0.00638291	0.128358	Glycosylation.Cluster.1
TCGA-XF-AAMJ	-0.203006	0.0872128	0.195137	0.172938	0.288301	0.286713	0.505351	0.35097	0.161482	0.126828	-0.139639	0.242113	-0.107946	0.350426	0.0471516	0.0482504	0.28098	0.0331645	0.383469	0.278952	0.0827082	-0.28291	0.355427	0.165105	0.157855	0.116827	-0.0630246	0.0651956	Glycosylation.Cluster.2
TCGA-GU-A763	-0.332924	0.107082	0.225952	0.130808	0.317922	0.339162	0.41153	0.256802	0.0857262	0.103041	-0.0803211	0.240985	-0.167043	0.312138	-0.0256801	-0.122301	0.102856	0.0160167	0.322308	0.147102	-0.0263643	-0.291898	0.249092	-0.0296325	0.0460461	0.0426438	-0.00633758	0.076451	Glycosylation.Cluster.1
TCGA-G2-A2EC	-0.161577	0.0956905	0.257892	0.160634	0.309795	0.343755	0.519374	0.32419	0.147349	0.15684	-0.140434	0.259596	-0.0537027	0.347841	0.0307595	0.0237546	0.266322	0.0259356	0.385649	0.249328	0.0464024	-0.307076	0.356586	0.0774626	0.122907	0.132369	-0.0319865	0.0683035	Glycosylation.Cluster.2
TCGA-FD-A3B7	-0.0599068	0.343771	0.405926	0.232616	0.29439	0.326229	0.501535	0.403881	0.177276	0.276449	-0.102402	0.361674	0.0749142	0.368404	0.143531	0.0846398	0.47585	0.0953443	0.350754	0.335828	0.171619	-0.0505091	0.367179	0.342901	0.20418	0.225259	-0.0327976	0.145421	Glycosylation.Cluster.2
TCGA-FD-A5C0	-0.234149	0.148124	0.140134	0.160756	0.255735	0.293455	0.444014	0.33355	0.172158	0.115424	-0.0883687	0.234872	-0.120046	0.361658	-0.0166117	0.0538112	0.209184	0.0994995	0.336192	0.262126	0.0319174	-0.204297	0.297432	0.0432171	0.1308	0.0961198	-0.040303	0.120747	Glycosylation.Cluster.2
TCGA-FD-A5BS	0.243852	0.331526	0.52275	0.313022	0.278527	0.342386	0.536242	0.334213	0.2134	0.36312	-0.0195783	0.335802	0.226594	0.333758	0.238323	0.161146	0.591322	0.0708023	0.431926	0.349888	0.219042	-0.105582	0.369898	0.438836	0.264663	0.267726	-0.0194899	0.0874873	Glycosylation.Cluster.2
TCGA-CU-A0YN	-0.193675	0.262846	0.250117	0.259479	0.286249	0.313848	0.508898	0.340979	0.116445	0.126875	-0.154371	0.304459	-0.0111141	0.343207	-0.00462657	0.014553	0.335037	0.0603658	0.304377	0.294255	0.0976009	0.00752303	0.357591	0.20007	0.168866	0.128022	-0.0585919	0.16649	Glycosylation.Cluster.2
TCGA-FD-A5BZ	-0.236208	0.126755	0.100164	0.154966	0.290193	0.317391	0.47025	0.343211	0.177642	0.117448	-0.168726	0.279718	-0.128032	0.365199	0.0285252	0.102685	0.22924	0.0674057	0.35158	0.255637	0.0731119	-0.263683	0.339728	0.13824	0.134572	0.112641	-0.081286	0.102427	Glycosylation.Cluster.2
TCGA-UY-A9PE	-0.246575	0.168619	0.15643	0.134751	0.292488	0.296185	0.383135	0.266938	0.171735	0.0560379	-0.165239	0.246056	-0.145245	0.315903	-0.0153573	0.0192231	0.155745	-0.0783201	0.377888	0.183188	0.0186591	-0.303989	0.29612	-0.073185	0.0673368	0.0688	-0.0517049	0.0649243	Glycosylation.Cluster.1
TCGA-GV-A40E	-0.338475	0.252828	0.186714	0.202096	0.266099	0.297634	0.466168	0.303536	0.138573	0.123441	-0.190785	0.290883	-0.0581086	0.31389	0.0247281	0.0199422	0.255397	0.035087	0.300158	0.264182	0.095247	0.00571822	0.359935	0.199789	0.111071	0.121006	-0.0499428	0.165153	Glycosylation.Cluster.2
TCGA-BT-A2LD	-0.184162	0.160501	0.197058	0.158998	0.228928	0.251497	0.447595	0.249102	0.151746	0.150889	-0.184194	0.255098	-0.0736646	0.279945	-0.0149932	-0.0383688	0.288028	0.0935618	0.314763	0.260559	0.102853	-0.0459901	0.335513	0.0558954	0.119076	0.0850982	-0.0751983	0.0625904	Glycosylation.Cluster.2
TCGA-UY-A9PD	-0.174523	0.202705	0.158599	0.141161	0.262201	0.315036	0.4463	0.272939	0.163668	0.0590977	-0.115231	0.24995	-0.131355	0.324105	0.0121572	0.0305442	0.179513	0.0565957	0.349933	0.196362	0.0258865	-0.323539	0.330594	-0.0617806	0.100937	0.112573	-0.0348232	0.0571954	Glycosylation.Cluster.1
TCGA-ZF-A9RF	-0.176864	0.342484	0.414596	0.22787	0.233626	0.323081	0.506872	0.333524	0.145107	0.279833	-0.175824	0.288757	0.0104501	0.338805	0.0953374	-0.00570022	0.410503	0.0938365	0.318885	0.258949	0.175109	-0.202272	0.35733	0.292041	0.21031	0.148445	-0.0721772	0.138172	Glycosylation.Cluster.2
TCGA-KQ-A41N	-0.351168	0.152646	0.111194	0.0976359	0.296499	0.336286	0.403234	0.227961	0.10106	0.0118479	-0.131576	0.220368	-0.219018	0.294003	-0.0947259	-0.020089	0.0474123	-0.0240674	0.352313	0.184222	0.00652154	-0.297227	0.260812	-0.0610754	0.0315431	0.0208186	-0.0527723	0.107026	Glycosylation.Cluster.1
TCGA-GD-A3OQ	-0.325813	0.205116	0.12374	0.183212	0.248304	0.284277	0.463775	0.291681	0.0897817	0.101078	-0.0940943	0.237613	-0.163538	0.323602	-0.0246992	-0.00668591	0.172937	0.0536736	0.35838	0.253938	0.0424174	-0.0800238	0.303006	0.0270946	0.091408	0.085866	0.00549699	0.166202	Glycosylation.Cluster.2
TCGA-BT-A20U	-0.278941	0.163035	0.17082	0.222546	0.256668	0.34436	0.458012	0.287551	0.108319	0.132748	-0.231092	0.264009	-0.113446	0.356607	-0.0103286	-0.0734458	0.233748	0.104238	0.325641	0.232531	0.06639	-0.187076	0.31286	0.112672	0.0999323	0.0891598	-0.0954312	0.148197	Glycosylation.Cluster.2
TCGA-XF-A9SW	-0.0934493	0.137239	0.195171	0.203989	0.228067	0.339843	0.496989	0.370755	0.212959	0.226576	-0.067051	0.312203	0.000626573	0.349243	0.142684	0.21208	0.357232	0.101053	0.344318	0.340561	0.124785	-0.092968	0.391583	0.257272	0.194382	0.170724	-0.0703363	0.185189	Glycosylation.Cluster.2
TCGA-FD-A3B3	-0.0266197	0.363665	0.404038	0.24752	0.291298	0.296403	0.52435	0.344794	0.188304	0.268504	-0.0529175	0.301716	0.0867566	0.369722	0.0807196	0.127692	0.460817	0.0939074	0.333567	0.309361	0.145463	-0.0147379	0.354038	0.265913	0.20526	0.182261	-0.0656616	0.173357	Glycosylation.Cluster.2
TCGA-ZF-A9RC	-0.382508	0.0637908	0.126195	0.137847	0.293941	0.379166	0.444955	0.30306	0.127856	0.0381202	-0.220535	0.235536	-0.194082	0.301509	-0.0141652	0.00766997	0.182607	-0.00438131	0.342634	0.211293	0.0318555	-0.229548	0.322789	0.00180255	0.0991624	0.0646305	-0.0694345	0.0552497	Glycosylation.Cluster.2
TCGA-E7-A6MD	-0.00891594	0.14701	0.297208	0.181977	0.248823	0.269562	0.501945	0.323934	0.127545	0.189229	-0.065756	0.285199	0.0515848	0.32421	0.0141911	0.0782145	0.307537	0.0601398	0.379194	0.243805	0.0659961	-0.270576	0.355904	0.0890935	0.141672	0.150883	-0.0910013	0.07991	Glycosylation.Cluster.1
TCGA-E5-A4TZ	-0.27632	0.149789	0.0992808	0.158318	0.243194	0.311719	0.411969	0.271734	0.108043	0.108644	-0.133975	0.211695	-0.129485	0.319478	-0.0871721	-0.0676583	0.155205	0.0564235	0.2961	0.160774	-0.0206531	-0.081241	0.325489	-0.0126477	0.110243	0.0143928	-0.0342397	0.0996012	Glycosylation.Cluster.1
TCGA-ZF-A9R4	-0.276697	0.169392	0.239217	0.170608	0.233482	0.283396	0.415083	0.287538	0.0817793	0.131212	-0.198172	0.234891	-0.086027	0.268558	-0.0335673	-0.053081	0.143923	0.0438104	0.335508	0.160737	0.00265101	-0.347048	0.285647	0.0499918	0.107257	0.0813029	-0.0505261	0.0553868	Glycosylation.Cluster.1
TCGA-ZF-A9RE	-0.311985	0.155907	0.1273	0.197783	0.288107	0.308118	0.418787	0.271382	0.0745535	0.0724992	-0.20876	0.237422	-0.167755	0.390986	-0.0949198	-0.120766	0.135228	-0.0195054	0.308419	0.181155	-0.00318152	-0.147561	0.306712	-0.021785	0.0408137	0.0257034	-0.0501398	0.11837	Glycosylation.Cluster.1
TCGA-BT-A20W	-0.169009	0.255102	0.280025	0.164612	0.267851	0.28933	0.473937	0.309055	0.131867	0.108359	-0.0652863	0.255167	-0.0751373	0.321797	-0.0189527	0.0214234	0.228683	0.0559272	0.363398	0.23008	0.044592	-0.33495	0.327019	0.0390639	0.127072	0.11541	-0.0412101	0.128244	Glycosylation.Cluster.1
TCGA-4Z-AA80	-0.286815	0.250075	0.189858	0.144313	0.327631	0.299532	0.414455	0.255206	0.105071	-0.00378021	-0.0506863	0.224239	-0.118036	0.31922	-0.0984673	0.0540659	0.0810957	0.0293353	0.313405	0.140704	-0.00968333	-0.260294	0.25713	-0.0670489	0.0455625	0.0384174	-0.0837237	0.133312	Glycosylation.Cluster.1
TCGA-G2-A3IE	-0.27579	0.112617	0.152468	0.119843	0.332164	0.288537	0.40727	0.261831	0.0706117	0.0838112	-0.147518	0.251284	-0.160439	0.320478	-0.0415748	-0.0600798	0.157465	0.0264564	0.368616	0.132159	-0.026381	-0.313883	0.285796	-0.0371316	0.069715	0.0800464	-0.0178204	-0.00148459	Glycosylation.Cluster.1
TCGA-ZF-A9R0	-0.261153	0.155796	0.167056	0.168006	0.276225	0.325325	0.467293	0.285281	0.181742	0.114511	-0.0853014	0.237737	-0.089937	0.336739	-0.0384288	-0.0630661	0.179781	0.0251123	0.338049	0.228078	-0.00493995	-0.349919	0.273558	-0.0126895	0.114802	0.0843773	-0.00908995	0.0357921	Glycosylation.Cluster.1
TCGA-FD-A43S	0.258749	0.192306	0.429787	0.232842	0.296805	0.335958	0.514205	0.358402	0.139596	0.286164	-0.0129792	0.312384	0.182854	0.354321	0.169261	0.222658	0.454929	0.0602406	0.434658	0.295528	0.108424	-0.20059	0.372846	0.209924	0.192925	0.207426	-0.0303653	0.0809889	Glycosylation.Cluster.1
TCGA-XF-A8HG	-0.332277	0.143099	0.109912	0.12517	0.302532	0.331627	0.402874	0.293254	0.0849009	0.00541748	-0.116988	0.204865	-0.173355	0.351106	-0.0967082	-0.0940138	0.0445597	0.0638489	0.341902	0.0859803	-0.0401769	-0.352296	0.248649	-0.058514	0.0471079	0.0737561	-0.0284433	0.0452263	Glycosylation.Cluster.1
TCGA-K4-A83P	0.347783	0.308543	0.420658	0.238284	0.279701	0.338525	0.528714	0.388231	0.199173	0.271811	0.031667	0.265123	0.322876	0.352964	0.125225	0.282829	0.482125	0.067383	0.43327	0.312225	0.145226	-0.205964	0.366002	0.278282	0.246219	0.230597	-0.00818368	0.0891456	Glycosylation.Cluster.2
TCGA-GD-A2C5	-0.316323	0.146788	0.149692	0.145525	0.295274	0.335734	0.485425	0.315471	0.151129	0.0565552	-0.116498	0.234705	-0.120155	0.391878	0.00342162	0.0100942	0.159296	-0.0349699	0.363604	0.229275	0.0142094	-0.207449	0.308919	0.029295	0.130306	0.0718428	-0.0341904	0.118135	Glycosylation.Cluster.1
TCGA-XF-AAMX	-0.273987	0.124404	0.133843	0.163019	0.209242	0.334945	0.382629	0.24756	0.130514	0.0548005	-0.146004	0.207761	-0.0970047	0.304194	-0.0656377	-0.108533	0.162646	0.00788134	0.369004	0.192331	0.0239258	-0.266125	0.257681	0.0291626	0.0960729	0.0798898	-0.0572485	0.0762904	Glycosylation.Cluster.1
TCGA-DK-A1AE	-0.293677	0.166126	0.239837	0.126048	0.243312	0.259832	0.409338	0.230705	0.1334	0.0970376	-0.134937	0.171194	-0.143914	0.327918	-0.0666332	-0.169919	0.0947135	0.0312347	0.276599	0.163411	0.0330749	-0.318819	0.283996	0.0146758	0.0529836	0.0389213	-0.118482	0.130227	Glycosylation.Cluster.1
TCGA-FJ-A3ZE	-0.403621	0.0731572	0.0874767	0.11176	0.245756	0.30485	0.378986	0.25663	0.0806342	-0.0148278	-0.156684	0.210947	-0.205548	0.326786	-0.0808902	-0.0967872	0.0860936	0.00764382	0.335664	0.122028	-0.0359291	-0.328007	0.264847	-0.144536	0.0569	0.0229065	-0.0329256	0.0943022	Glycosylation.Cluster.1
TCGA-DK-A2I1	-0.0450503	0.240818	0.285519	0.207877	0.28074	0.350318	0.458255	0.361555	0.148789	0.165827	-0.131884	0.336597	0.00341769	0.329445	0.0846755	0.0956227	0.379016	0.0290538	0.373751	0.255552	0.084013	-0.224124	0.352433	0.187212	0.186858	0.146386	-0.0120014	0.0715354	Glycosylation.Cluster.1
TCGA-DK-A6B0	-0.333049	0.0289666	0.152276	0.160704	0.30564	0.310745	0.448477	0.269005	0.0626625	0.0718128	-0.104191	0.267283	-0.171693	0.308511	0.00989104	-0.0836858	0.137691	0.00534636	0.369603	0.153387	-0.0255566	-0.277177	0.261626	-0.0367868	0.0686994	0.051318	-0.0507597	0.043179	Glycosylation.Cluster.1
TCGA-FD-A5BR	0.0194588	0.176582	0.230548	0.188444	0.304386	0.304598	0.474514	0.30467	0.159667	0.154822	-0.0101809	0.287298	0.0204077	0.356682	0.0457371	0.0909189	0.330808	0.0467022	0.379177	0.251601	0.0879091	-0.224894	0.346748	0.114132	0.134773	0.161362	-0.0276139	0.103853	Glycosylation.Cluster.1
TCGA-E7-A7PW	-0.350804	0.140613	0.175899	0.147496	0.274105	0.392139	0.405824	0.250485	0.123516	0.0476585	-0.161063	0.200167	-0.214662	0.274792	-0.0375804	-0.062906	0.119796	-0.00277357	0.355133	0.133167	-0.0444419	-0.299793	0.303345	-0.141812	0.0290093	0.0764787	-0.0269227	0.0998377	Glycosylation.Cluster.1
TCGA-LT-A8JT	-0.24685	0.129485	0.183992	0.168599	0.299671	0.31041	0.437811	0.272377	0.113269	0.127346	-0.082924	0.232838	-0.0984562	0.349674	-0.0449523	-0.0501566	0.159726	0.0378483	0.367385	0.173655	-0.010746	-0.295991	0.272934	0.0435819	0.0768258	0.0797029	-0.00923631	0.0638174	Glycosylation.Cluster.1
TCGA-FJ-A3Z9	-0.346478	0.125105	0.134296	0.0901244	0.267606	0.298186	0.414118	0.243941	0.12347	-0.0132673	-0.0814402	0.198798	-0.19593	0.291666	-0.102941	-0.101378	0.0670786	0.0486549	0.363395	0.149806	-0.0349119	-0.286667	0.288002	-0.0694199	0.0196719	0.0403565	-0.0331594	0.100858	Glycosylation.Cluster.1
TCGA-DK-A1AC	-0.225989	0.368889	0.336919	0.194663	0.264517	0.259712	0.417554	0.330688	0.1443	0.170481	-0.0459887	0.28906	-0.0244336	0.324661	0.0361403	0.0610735	0.304822	-0.0589901	0.358949	0.244593	0.0963469	-0.276498	0.320868	0.120531	0.136708	0.151492	-0.0256895	0.152309	Glycosylation.Cluster.1
TCGA-C4-A0F1	-0.185816	0.212268	0.168155	0.22395	0.267497	0.324958	0.481506	0.321137	0.144451	0.137677	-0.145758	0.288056	-0.0868259	0.361433	-0.00638871	-0.014949	0.220111	0.0803444	0.309604	0.245343	0.0911239	-0.0497971	0.306959	0.137098	0.0364786	0.116969	-0.0857535	0.136426	Glycosylation.Cluster.1
TCGA-G2-A2ES	-0.223353	0.291917	0.25868	0.255505	0.298293	0.292406	0.465202	0.34311	0.105342	0.233123	-0.0432425	0.274963	-0.00682926	0.36018	0.0431601	0.0368964	0.349129	0.0242382	0.309129	0.232987	0.102657	0.0326435	0.300804	0.145979	0.160667	0.120301	0.0509183	0.186398	Glycosylation.Cluster.1
TCGA-XF-AAN4	-0.0783047	0.210794	0.306295	0.211282	0.238889	0.262086	0.496259	0.368753	0.214189	0.282166	-0.0461086	0.300175	0.0800896	0.404888	0.206904	0.300914	0.483407	0.0696247	0.340796	0.333636	0.166162	-0.0438609	0.392119	0.370098	0.227019	0.203535	-0.0769463	0.196865	Glycosylation.Cluster.2
TCGA-4Z-AA83	-0.352595	0.129238	0.156722	0.290536	0.277066	0.347174	0.465971	0.315349	0.120653	0.148299	-0.0597894	0.230884	-0.0970626	0.293946	0.00150231	-0.0180978	0.251257	0.00243776	0.37695	0.260336	0.0561771	-0.122982	0.288205	0.120317	0.0898896	0.0711226	0.0123975	0.057913	Glycosylation.Cluster.1
TCGA-BT-A20V	-0.25032	0.277823	0.240094	0.197836	0.287199	0.288382	0.44255	0.256147	0.109155	0.114768	-0.174284	0.198851	-0.111586	0.347028	0.0173261	-0.0197483	0.220621	0.0650769	0.364401	0.180358	0.0914018	-0.207191	0.294567	0.0635349	0.0581141	0.0733397	0.0131421	0.135575	Glycosylation.Cluster.2
TCGA-XF-A8HD	-0.137701	0.290801	0.421276	0.272422	0.235486	0.263573	0.491759	0.314459	0.128013	0.265051	-0.199525	0.309461	3.39355e-05	0.297316	0.0218268	0.0090614	0.344849	0.0345803	0.342304	0.296968	0.0912137	-0.281591	0.272846	0.114524	0.141515	0.156617	-0.00991184	0.164311	Glycosylation.Cluster.2
TCGA-GV-A3JX	-0.278769	0.240047	0.22957	0.21909	0.252698	0.327427	0.459157	0.305007	0.0899911	0.125949	-0.190552	0.316143	-0.0699869	0.335519	0.0234412	-0.0550281	0.258264	0.060495	0.332383	0.246657	0.0191178	-0.217019	0.329779	0.110789	0.093611	0.101267	-0.0578202	0.137057	Glycosylation.Cluster.2
TCGA-H4-A2HQ	-0.354351	0.164676	0.127635	0.149545	0.262195	0.350982	0.441469	0.260241	0.0482336	0.0480826	-0.12262	0.219727	-0.153069	0.287578	-0.0783929	-0.0328794	0.123247	0.0789337	0.299406	0.216275	0.0248936	-0.348238	0.298123	-0.0159873	0.0350392	0.0291055	-0.0939203	0.121837	Glycosylation.Cluster.1
TCGA-XF-A9SP	-0.161326	0.126755	0.221413	0.167426	0.268197	0.326735	0.493273	0.337477	0.16749	0.145054	-0.131971	0.269977	-0.0801899	0.327967	0.0842492	0.0948947	0.288971	0.04761	0.361214	0.26267	0.0778233	-0.247902	0.311952	0.123673	0.16913	0.128718	-0.0713071	0.0565484	Glycosylation.Cluster.2
TCGA-DK-A3IK	-0.209322	0.0923466	0.189849	0.14311	0.267509	0.318422	0.435801	0.280855	0.116808	0.053671	-0.146982	0.232896	-0.131968	0.316916	-0.00761927	-0.0209429	0.1556	-0.0251905	0.341868	0.201693	0.0171315	-0.287143	0.313836	-0.0626329	0.0825197	0.0958415	-0.0262526	0.0016419	Glycosylation.Cluster.1
TCGA-4Z-AA7N	0.384496	0.301084	0.425503	0.256185	0.274725	0.328303	0.557013	0.346885	0.210405	0.307793	0.0736421	0.244202	0.416729	0.361294	0.0633355	0.1494	0.428676	0.0947181	0.406193	0.301323	0.124367	-0.251101	0.387405	0.227158	0.256764	0.241737	-0.0546985	0.126475	Glycosylation.Cluster.1
TCGA-HQ-A2OE	-0.2828	0.212632	0.159212	0.14074	0.274608	0.331913	0.380496	0.302498	0.11732	-0.0202811	-0.0633028	0.192698	-0.119888	0.299461	-0.0537688	0.0269818	0.13812	0.0291781	0.369293	0.126049	-0.028207	-0.221699	0.29517	-0.00494931	0.0739063	0.03907	-0.0345952	0.101994	Glycosylation.Cluster.1
TCGA-GV-A3JV	-0.148522	0.191931	0.282198	0.191826	0.291572	0.286425	0.466834	0.296795	0.155511	0.122327	-0.0781604	0.257402	-0.0619014	0.324257	-0.0261924	-0.00770799	0.228726	0.0239638	0.397467	0.24977	0.0757838	-0.295894	0.319965	0.0329461	0.113216	0.125717	0.0133195	0.144935	Glycosylation.Cluster.1
TCGA-XF-A9T8	-0.183971	0.342917	0.394333	0.305697	0.286457	0.319268	0.500142	0.356494	0.167509	0.29103	-0.0604537	0.287436	0.00810731	0.402785	0.131247	0.0515021	0.448221	0.0673066	0.338016	0.307927	0.12649	0.0102393	0.326903	0.290973	0.188542	0.170978	0.000702179	0.136545	Glycosylation.Cluster.2
TCGA-KQ-A41S	-0.311861	0.14639	0.130434	0.186334	0.228633	0.310027	0.45428	0.35691	0.12278	0.122914	-0.0499353	0.250469	-0.124552	0.324248	0.056275	0.114584	0.259258	0.0549614	0.357594	0.271599	0.0744761	-0.180787	0.335547	0.0726369	0.128453	0.121888	-0.0345739	0.136307	Glycosylation.Cluster.2
TCGA-CU-A3YL	-0.307576	0.0720062	0.172165	0.141048	0.272733	0.337279	0.434694	0.259106	0.0431071	0.0694673	-0.154169	0.233831	-0.141781	0.284318	-0.0645603	-0.0871161	0.14058	0.0355977	0.35549	0.215172	-0.00788373	-0.310511	0.34027	-0.0396145	0.104276	0.0362665	-0.04572	0.0815677	Glycosylation.Cluster.1
TCGA-E7-A7XN	-0.163496	0.283847	0.452077	0.285463	0.301449	0.306886	0.50204	0.317693	0.114844	0.313677	-0.126345	0.301168	0.0632356	0.335787	0.0406312	-0.0241164	0.422347	0.0456866	0.359803	0.232716	0.123276	-0.0731883	0.297114	0.18082	0.146224	0.175288	0.0546852	0.187404	Glycosylation.Cluster.1
TCGA-DK-A2HX	-0.274192	0.0605431	0.126098	0.154726	0.22758	0.317856	0.443471	0.380926	0.140691	0.13279	-0.197767	0.238249	-0.0838628	0.30645	0.0318798	0.0750672	0.278819	0.033591	0.379201	0.312737	0.082955	-0.14614	0.37191	0.139582	0.122271	0.146467	-0.0712197	0.114106	Glycosylation.Cluster.2
TCGA-CF-A8HY	-0.370141	0.0397248	0.163732	0.166835	0.301278	0.345841	0.391461	0.247501	0.0769116	0.0637708	-0.0926023	0.232875	-0.167318	0.315775	-0.0363113	-0.00353644	0.150702	0.0572346	0.370334	0.180377	0.00179991	-0.224612	0.292357	0.00208679	0.0684825	0.0457528	-0.0740213	0.0517713	Glycosylation.Cluster.1
TCGA-4Z-AA7W	-0.0617602	0.347801	0.517607	0.265705	0.28703	0.330469	0.481797	0.288915	0.122382	0.351824	-0.012261	0.311182	0.0636371	0.328371	0.108582	0.0956415	0.50096	0.088903	0.333117	0.285972	0.159577	-0.0716386	0.35937	0.231007	0.199228	0.196399	0.00399101	0.116497	Glycosylation.Cluster.1
TCGA-FD-A43U	-0.0506225	0.19165	0.391502	0.27538	0.290049	0.378745	0.49793	0.365718	0.142235	0.287998	-0.108949	0.322988	0.0181822	0.361764	0.189366	0.189477	0.51298	0.0485376	0.414283	0.289087	0.114502	-0.171661	0.381386	0.337728	0.22455	0.209646	-0.0233466	0.047164	Glycosylation.Cluster.1
TCGA-BT-A0S7	-0.200192	0.213344	0.159208	0.16564	0.24176	0.270472	0.463355	0.357104	0.124981	0.0724829	-0.0451439	0.278885	-0.118881	0.370212	-0.0264271	0.0391158	0.201094	0.0852553	0.322088	0.191019	0.0538392	-0.225625	0.324026	0.0400741	0.122188	0.0766013	-0.113766	0.103704	Glycosylation.Cluster.1
TCGA-ZF-A9R3	-0.27478	0.155318	0.156214	0.184412	0.296977	0.367018	0.451402	0.308509	0.108966	0.123721	-0.0929867	0.22447	-0.0698802	0.370732	-0.0349901	-0.0332895	0.194901	0.00482828	0.362594	0.247129	0.0194442	-0.247511	0.313779	-0.00282145	0.079448	0.0788066	0.0136909	0.101026	Glycosylation.Cluster.1
TCGA-4Z-AA89	-0.340723	0.1329	0.158334	0.170158	0.298124	0.30083	0.422156	0.270716	0.0848208	0.124347	-0.111167	0.244867	-0.151808	0.332403	-0.0496653	-0.090197	0.159967	0.00282062	0.329816	0.17873	-0.0274485	-0.313018	0.260863	-0.0847574	0.0662984	0.038565	-0.0656668	0.087239	Glycosylation.Cluster.1
TCGA-GU-A42P	-0.387162	0.166079	0.0511385	0.0905419	0.229395	0.278349	0.405836	0.248116	0.0591402	-0.0532176	-0.233997	0.2169	-0.231031	0.286198	-0.0743656	0.011243	0.02577	0.00621251	0.333994	0.207322	-0.0330083	-0.279475	0.273384	-0.0703387	0.0538859	0.045412	-0.0596874	0.0461699	Glycosylation.Cluster.1
TCGA-FD-A3NA	-0.307912	0.252134	0.261355	0.183862	0.33807	0.275545	0.459921	0.343444	0.106855	0.184247	-0.135023	0.314953	-0.0761093	0.349685	0.0095608	0.00281159	0.288846	0.0569375	0.368241	0.229263	0.0853634	-0.167241	0.312852	0.130703	0.128634	0.103345	-0.0343145	0.136245	Glycosylation.Cluster.2
TCGA-BT-A20N	-0.332932	0.140933	0.104804	0.129879	0.285229	0.276483	0.433543	0.300263	0.103727	0.0414432	-0.144552	0.261792	-0.202882	0.347899	-0.064076	-0.0388017	0.130119	0.0617606	0.318602	0.177614	0.0185545	-0.321156	0.240597	-0.000177949	0.0520195	0.0662277	-0.0481423	0.169136	Glycosylation.Cluster.1
TCGA-XF-A8HC	-0.370258	0.120559	0.0870425	0.0988742	0.213251	0.364545	0.360943	0.266772	0.0737132	-0.0191066	-0.193586	0.217349	-0.190894	0.294503	-0.10531	-0.10829	0.0235778	-0.0386359	0.343901	0.150628	-0.0321309	-0.245606	0.272441	-0.163755	-0.00213751	0.0133281	-0.0226056	0.0730319	Glycosylation.Cluster.1
TCGA-ZF-AA4W	-0.240218	0.172627	0.226097	0.170929	0.27855	0.313024	0.439089	0.239794	0.123779	0.0928847	-0.168422	0.219605	-0.146469	0.344536	-0.0572119	-0.0842767	0.184279	0.0326848	0.308547	0.193197	0.0653144	-0.0576465	0.283807	0.0116929	0.04261	0.0936144	-0.0457237	0.11355	Glycosylation.Cluster.1
TCGA-LC-A66R	-0.034673	0.362298	0.382705	0.213579	0.279479	0.252311	0.519875	0.29604	0.156199	0.212654	-0.137649	0.29002	0.0546876	0.346758	0.0592286	0.0375121	0.395612	0.0200554	0.321116	0.279804	0.105926	-0.0369295	0.360323	0.228298	0.196611	0.157898	-0.0399802	0.185405	Glycosylation.Cluster.2
TCGA-E7-A8O7	-0.208244	0.133148	0.197426	0.259622	0.277747	0.326204	0.463709	0.289247	0.144437	0.15248	-0.144434	0.239512	-0.0737306	0.341409	-0.00391822	-0.037543	0.231128	0.0308108	0.396073	0.22509	0.0371039	-0.144765	0.322429	0.0143601	0.089828	0.0892996	0.0639548	0.0828711	Glycosylation.Cluster.1
TCGA-CF-A9FL	-0.237	0.151959	0.143583	0.160772	0.317437	0.320692	0.491621	0.303171	0.121292	0.0888953	-0.1768	0.256016	-0.115982	0.35168	0.0213716	-0.00276218	0.159668	0.0893429	0.39457	0.211233	0.035738	-0.319228	0.303727	0.0080814	0.0977058	0.105878	-0.107696	0.113879	Glycosylation.Cluster.1
TCGA-CF-A9FM	-0.293233	0.123401	0.153365	0.23864	0.29354	0.319097	0.450031	0.285169	0.119672	0.116274	-0.0768492	0.244033	-0.134149	0.347665	0.0279352	-0.0479402	0.201813	-0.0510863	0.383907	0.192956	0.00883283	-0.153002	0.284616	-0.00431032	0.0645869	0.07509	0.0183312	0.032707	Glycosylation.Cluster.1
TCGA-ZF-A9RD	0.05496	0.325009	0.406573	0.235478	0.295141	0.278904	0.497339	0.331326	0.165988	0.25717	-0.0529352	0.349533	0.0979386	0.336129	0.0916273	0.153004	0.405398	0.0613555	0.311077	0.298044	0.138007	0.0290549	0.341931	0.256757	0.18098	0.178279	0.0429661	0.158424	Glycosylation.Cluster.1
TCGA-G2-AA3D	-0.23623	0.108997	0.137945	0.0963436	0.268631	0.322523	0.433027	0.235502	0.055629	0.0896172	-0.177341	0.223824	-0.103809	0.336174	-0.0677623	-0.105506	0.163515	0.0324624	0.372499	0.198738	-0.0451091	-0.238183	0.295493	-0.0677427	0.070378	0.0399187	-0.0263069	0.0991718	Glycosylation.Cluster.1
TCGA-DK-A2I2	-0.182334	0.249222	0.238784	0.302127	0.309896	0.265456	0.528138	0.336414	0.141679	0.20339	-0.13408	0.338655	-0.00384783	0.379943	0.0893652	0.0294106	0.400135	0.0952298	0.350961	0.302661	0.124352	0.0144239	0.322827	0.345311	0.164345	0.1525	-0.0192018	0.140517	Glycosylation.Cluster.2
TCGA-FD-A62S	-0.152075	0.249731	0.216489	0.222803	0.276891	0.345816	0.51869	0.380212	0.138228	0.224266	-0.109017	0.267789	0.0223282	0.326351	0.107059	0.0172404	0.398543	0.1212	0.341129	0.296431	0.13183	-0.174175	0.369655	0.307267	0.192535	0.157509	-0.0899197	0.086038	Glycosylation.Cluster.2
TCGA-MV-A51V	-0.34472	0.145324	0.119111	0.105384	0.232703	0.330412	0.408267	0.277876	0.0537047	0.0359119	-0.0870876	0.235771	-0.222931	0.294642	-0.0872627	0.0163355	0.0271536	0.0101591	0.366621	0.206737	0.0212135	-0.194655	0.355347	-0.0766632	0.0697956	0.0931594	-0.0241162	0.068788	Glycosylation.Cluster.1
TCGA-E5-A2PC	-0.30058	0.189362	0.215188	0.214946	0.288611	0.315355	0.470017	0.259758	0.0731058	0.174606	-0.187665	0.22188	-0.0987327	0.330637	-0.0498818	-0.0954833	0.222001	0.00593464	0.318317	0.19674	0.0759568	-0.207538	0.303512	0.0418517	0.0773711	0.0554284	-0.0522712	0.090688	Glycosylation.Cluster.1
TCGA-DK-A3X2	-0.394465	0.204103	0.0881977	0.136949	0.241779	0.281952	0.383974	0.2913	0.076917	0.00073683	-0.156658	0.232969	-0.190418	0.335455	-0.0964522	-0.0668755	0.0876952	0.128959	0.329735	0.161309	-0.0115412	-0.23779	0.282563	-0.0209864	0.0379107	0.0336793	-0.128192	0.0916457	Glycosylation.Cluster.1
TCGA-GD-A76B	-0.0474762	0.22716	0.326878	0.236538	0.26714	0.312527	0.466044	0.305383	0.143995	0.210156	-0.072903	0.295084	0.0121889	0.341912	0.0430196	0.00669129	0.340524	0.0170106	0.383659	0.230435	0.0499891	-0.230953	0.312315	0.148531	0.149154	0.142591	-0.0121568	0.0909303	Glycosylation.Cluster.1
TCGA-XF-A9SK	-0.230073	0.0787841	0.220314	0.198625	0.29385	0.362235	0.50636	0.367859	0.184457	0.178534	-0.143704	0.209314	-0.0443991	0.360757	0.0949502	0.0495977	0.373437	-0.0192484	0.349646	0.285761	0.0886915	-0.261641	0.329509	0.184232	0.157932	0.108472	0.00626318	0.0338489	Glycosylation.Cluster.2
TCGA-DK-A1AD	-0.240014	0.188235	0.228902	0.138554	0.266826	0.323131	0.427258	0.31971	0.161202	0.0489112	-0.135159	0.232168	-0.0827811	0.332895	-0.00166715	-0.0492239	0.199748	0.0164963	0.349442	0.186367	0.0126723	-0.278378	0.274532	-0.0219442	0.075817	0.102037	-0.0733921	0.134565	Glycosylation.Cluster.1
TCGA-K4-A5RI	-0.30202	0.163578	0.219717	0.179861	0.274859	0.346662	0.465669	0.298097	0.112324	0.119073	-0.126627	0.239081	-0.109605	0.361342	0.0213801	-0.00260022	0.218386	0.128651	0.319358	0.253772	0.0748071	-0.196823	0.305364	0.0882809	0.0746967	0.0961484	-0.0632629	0.115458	Glycosylation.Cluster.1
TCGA-FD-A3SQ	-0.120186	0.0638103	0.160113	0.210831	0.275387	0.321703	0.50157	0.34788	0.143755	0.167671	-0.114789	0.254372	-0.0259447	0.372813	0.0479703	0.0600258	0.313578	-0.0045445	0.35812	0.27864	0.0947029	-0.257266	0.355488	0.208489	0.152607	0.117347	0.0119148	0.0672835	Glycosylation.Cluster.2
TCGA-GV-A3QF	-0.371241	0.133395	0.121939	0.12735	0.270377	0.305062	0.426098	0.254096	0.145501	-0.0377936	-0.102112	0.205191	-0.113351	0.360674	-0.0620792	-0.00105733	0.145312	0.0483806	0.365907	0.141177	0.000927686	-0.233199	0.301511	-0.081127	0.0655404	0.0194531	-0.0269769	0.139904	Glycosylation.Cluster.1
