# Supplementary material for: A glycosylation risk score comprehensively assists the treatment of bladder neoplasm in the real-world cohort, including the tumor microenvironment, molecular and clinical prognosis
Source: Front Pharmacol. 2023 Sep 25;14:1280428. doi: 10.3389/fphar.2023.1280428 (PMC10560734; doi:10.3389/fphar.2023.1280428)
Supplement: Supplementary file 14 [file Table13.XLSX]

## Sheet: ICI genes
The ICI genes expression of Glycosylation risk score in the Xiangya-BLCA cohort.
	Cox.Results	ADORA2A	BTLA	CD200	CD200R1	CD274	CD276	CD80	CD86	CEACAM1	CTLA4	HAVCR2	IDO1	KIR3DL1	LAG3	LAIR1	LGALS3	PDCD1	PVR	TIGIT	VTCN1
tpm_CA1277013	0.863885	10.63	0.14	8.84	0.16	6.45	110.54	1.1	4.07	6.96	0.7	4.49	6.21	0	0.61	10.65	123.58	4.26	46.16	0.14	30.84
tpm_CA1308866	0.81706	2.3	0.24	3.62	0.47	5.65	159.14	1.17	8.48	11.33	4.08	6.98	30.59	0	10.03	10.33	298.37	1.81	20.77	3.65	20.72
tpm_CA1315330	0.242806	3.17	0.07	4.54	0.21	0.37	40.02	0.28	1.1	48.77	0.72	0.9	4	0	0.75	5.13	342.47	0.34	11.99	0.35	2.1
tpm_CA1366278	0.268718	1.94	0.35	4.27	0.3	2.45	19.7	0.17	7.07	12.18	2.61	3.12	6.92	0	3.49	9.42	131.58	1.85	6.58	1.2	26.69
tpm_CA1375590	2.79482	7.75	0.43	27.1	0.51	3.84	115.9	1.5	8.57	41.93	5.37	13.06	22.88	0	15.05	28.54	63.97	2.53	24.47	2.73	0.18
tpm_CA1382793	0.232	1.1	0.02	2.69	0.1	1.03	40.96	0.11	0.54	16.46	0.39	1.35	4.94	0	0.46	13.39	138.38	0.89	9.21	0.43	0.1
tpm_CA1409255	0.320473	3.39	0.05	3.44	0.41	1.96	51.03	0.43	3.25	45.89	1.86	2.15	37.51	0	1.83	11.89	81.28	0.89	12.96	0.7	1.03
tpm_CA1427893	0.471141	1.85	0.1	7.2	0.2	2.04	20.49	0.57	4.06	126.8	1.2	3.23	6.7	0	1.14	9.59	179.13	0.77	8.92	0.69	0.73
tpm_CA1430225	0.41733	1.36	0.16	2.04	0.1	9.65	70.31	0.4	1.58	16.1	1.68	2.45	368.14	0	13.67	5.63	256.77	0.73	12.38	1.21	15.05
tpm_CA1435228	0.0606065	2.93	0.03	6.12	0.39	1.04	66.65	0.09	2.11	24.4	0.2	4.57	3.38	0	0.4	6.48	341.61	0	11.27	1.64	9.44
tpm_CA1436303	0.550813	3.17	0.08	51.03	0.77	0.92	54.04	0.26	2.86	3.07	0.33	2.22	4.43	0	1.06	6.82	222.88	0.21	10.72	0.17	0.57
tpm_CA1442434	0.304127	3.44	0.08	26	0.39	1.86	36.86	0.03	2.14	1.67	0.04	2.24	4.3	0	6.98	5.13	281.84	0.04	8.69	0.06	0.38
tpm_CA1443189	0.334071	5.26	0.66	10.33	0.8	7.9	44.55	2.16	9.02	67.41	4.29	7.56	81.57	0	7.06	21.5	221.6	1.84	27.54	3.84	3.17
tpm_CA1443723	31.6366	9.76	0.59	23.45	2.19	26.54	195.87	5.44	19.08	14.44	9.4	19.52	11.38	0	12.25	42.7	209.72	3.63	44.07	8.06	1.07
tpm_CA1445125	0.238389	1.99	0.03	5.64	0.36	0.98	35.04	0.05	2.86	25.93	0.27	5.15	3.56	0	1.05	13.33	530.68	0.33	6.58	0.22	8.74
tpm_CA1455582	0.234104	3.24	0.12	10.69	0.48	1.66	67.6	0.4	6	30.84	1.84	3.64	10.96	0	2.55	14.51	402.22	1.04	15.72	1.58	13.5
tpm_CA1456349	0.129556	2.04	0.03	4.47	0.09	1.24	62.99	0.03	0.96	22.86	0.57	1.6	6.95	0	1.09	7.74	456.02	0.3	4.69	0.37	9.16
tpm_CA1456774	0.373274	2.92	0.08	1.95	0.23	1.55	62.88	0.18	4.45	46.43	0.51	1.57	4.99	0	0.22	9.85	160.86	0.16	15.4	0.26	20.18
tpm_CA1460006	0.765479	4.41	0.41	9.8	0.42	23.42	84.16	5	19.22	21.56	9.39	22.97	77.83	0	11.72	24.34	210.3	3.73	21.48	6.23	2.54
tpm_CA1461830	0.500484	7.59	0.21	4.48	0.28	25.79	100.32	1.78	21.55	1.37	1.52	19.33	18.93	0	4.45	35.39	407.56	1.85	28.75	0.84	6.7
tpm_CA1463949	0.49599	5.16	0.1	64.56	1.2	2.97	48.91	0.15	6.06	12.2	0.75	2.86	3.76	0	2.71	8.28	292.11	0.85	15.31	1.04	3.83
tpm_CA1466950	0.802544	3.47	0.27	4.61	0.48	12.36	101.72	4.61	17.33	10.98	8.68	17.67	25.85	0	12.38	18.18	282.77	3.93	31.02	3.87	26
tpm_CA1473520	0.565886	5.2	0.3	47.69	0.96	7.93	74.67	1.05	5.71	42.78	3.26	13.18	6.02	0	2.42	16.94	477.15	0.83	19.08	2.74	3.53
tpm_CA1474704	0.370992	8.83	0.59	18.6	1.24	4.99	144.52	0.99	8.51	56.1	7.67	8.9	84.79	0	16.19	20.86	348.87	2.85	20.74	7.29	43.24
tpm_CA1474792	0.611809	2.72	0.17	3.17	0.34	9.12	36.59	0.65	2.63	93.79	2.31	4.98	30.86	0	3.47	8.31	283.75	3.22	11.62	2.34	40.35
tpm_CA1481528	0.168059	2.48	0.03	2.18	0.32	2.45	35.79	0.17	1.13	12.67	0.33	0.38	3.88	0	0.16	3.85	320.92	0.09	8.22	0.31	1.7
tpm_CA1481665	0.419577	3.7	0.32	2.33	0.56	3.65	81.38	0.95	4.63	42.81	4.25	6.51	56.02	0	6.78	8.11	172.74	2.83	18.1	1.63	34.5
tpm_CA1485034	0.297567	2.7	0.42	1.02	0.65	2.1	58.54	0.45	4.76	5.86	2.12	2.58	3.09	0.04	4.31	5.54	292.57	1.18	10.26	1.35	0.07
tpm_CA1501158	0.487678	7.65	1.67	17.96	1.52	1.93	46.86	1.1	8.01	18.3	5.92	7.84	11.15	0	11.85	25.14	412.5	6.6	8.02	5.57	10.72
tpm_CA1502091	0.454986	3.69	0.2	48.71	0.54	1.06	56.78	0.13	3.44	1.77	0.38	3.74	6.27	0	2.47	10.17	271.71	0.21	9.7	0.23	0
tpm_CA1502698	1.35127	1.71	0.14	1.31	0.62	17.42	43.29	2.56	9.45	9.49	3.65	8.72	17.1	0	15.85	12.69	152.8	2.05	17.99	1.87	0.57
tpm_CA1503628	0.387572	1.28	0.06	1.63	0.41	1.22	57.39	0	1.86	52.08	0.36	3.88	1.5	0	0.22	7.39	375.98	0.14	10.14	0.34	0.18
tpm_CA1505257	0.421011	5.67	0.4	5.75	1.74	3.18	70.31	0.64	5.2	29.43	2.28	4.19	15.42	0	3.76	13.64	200.68	2.83	9.28	2.87	43.93
tpm_CA1505875	0.798865	5.6	0.61	13.25	0.64	3.76	88.98	0.79	4.47	43.28	3.48	3.82	4.38	0	2.76	9.63	365.26	1.47	15.03	3.34	37.03
tpm_CA1506424	0.0982046	7.43	0.1	8.91	0.17	0.96	37.69	0.09	1.39	24.93	1.42	2.88	15.46	0	1.24	27.92	229.42	1.96	18.89	1.07	27.11
tpm_CA1510351	1.2776	17.26	0.06	113.11	6.41	4.82	48.26	0.38	4.99	8.52	0.59	4.09	5.32	0	36.79	11.14	70.16	0.71	25.15	0.39	0
tpm_CA1511992	0.48049	5.84	2.11	31.26	0.62	3.22	86.06	0.83	8.71	2.06	6.56	13.07	31.33	0.24	9.89	26.36	218.7	6.34	18.65	4.65	0.45
tpm_CA1513247	0.458484	2.06	0.15	18.19	0.51	0.9	48.31	0.44	12	1.4	0.12	14.87	3.79	0	1.94	39.05	642.04	0.22	11.91	0.08	0
tpm_CA1517987	0.100609	2.78	0	7.98	0.21	1.46	44.91	0.1	0.94	33.44	0.19	1.55	4.71	0	0.78	11.99	271.1	0.11	10.94	0.12	4.07
tpm_CA1521373	0.217525	0.96	0.14	2.47	0.21	1.39	37.69	0.03	1.96	20.75	0.28	2.29	5.81	0	0.28	8.13	68.3	0.31	11.33	0.22	2.43
tpm_CA1522117	0.201466	2.59	0.43	4.36	0.29	5.91	45.3	0.5	2.85	42.74	3.18	4.93	15.32	0	12.4	19.84	267.19	2.69	5.26	2.24	0.12
tpm_CA1526051	0.656132	5.13	0.22	6.66	0.43	8.74	94.66	2.68	14.87	6.74	6.5	14.66	29.89	0	11.7	29.11	146.65	2.11	23.05	3.06	1.04
tpm_CA1528542	0.26239	2.78	0.09	11.61	0.13	1.67	48.7	0.17	1.78	34.02	0.1	1.46	4.55	0	1.4	9.42	309.3	0.41	9.4	0.38	4.08
tpm_CA1532452	0.0774555	5.75	0.04	8.72	0.31	1.24	70.54	0.25	1.42	15.73	1.85	2.08	16.32	0	2.9	11.71	128.23	0.26	22.08	1.68	0.6
tpm_CA1533024	0.221655	6.05	0.49	6.71	1.07	5.12	83.92	0.75	12.44	1.35	5.09	20.19	17.08	0.53	10.42	41.35	271.41	4.02	6.45	4.87	0.04
tpm_CA1534929	0.500916	3.84	0.14	38.91	1.16	1.18	46.6	0.03	1.46	2.83	0.1	3.29	2.38	0	1.62	8.61	253.74	0.09	12.26	0.21	0.84
tpm_CA1554315	0.586051	15.28	2.53	32.59	4.5	18.38	45.49	4.65	32.43	5.35	23.4	40.35	43.77	0.18	62.63	78.36	211.14	22.53	28.04	17.88	0.04
tpm_CA1559012	0.392725	5.1	0.11	27.89	1.83	1.36	33.72	0.18	2.93	14.79	0.93	3.01	5.33	0	2.76	13.9	331.85	0.76	10.74	0.43	2.32
tpm_CA1568599	0.34066	5.97	0.1	5.59	0.19	2.24	55.11	0.31	3.89	15.05	2.5	2.84	6.3	0	3.93	10.29	477.08	1.57	10.11	1.52	25.42
tpm_CA1580755	0.698187	5.23	0.64	22.86	0.95	1.79	86.23	0.9	6.59	41.81	7.11	4.75	15.61	0	3.93	10.29	230.34	2.54	15.69	7.67	173.49
tpm_CA1586396	0.160247	1.1	0.06	3.55	0.19	3.64	33.33	0.26	2.57	9.95	1.71	4.08	23.53	0	1.43	11.76	127.67	0.44	13.08	0.73	0.16
tpm_CA1586932	0.0625807	3.78	0.24	4.92	6	2.12	52.91	0.19	2.81	20.24	1.16	3.32	9.07	0	4.35	13.78	319.68	2.77	13.91	0.82	0.61
tpm_CA1587363	0.727871	8.23	1.31	6.93	0.97	7.85	28.65	1.19	7.32	164.51	9.49	10.39	31.04	0	22.18	14.53	225.94	5.41	5.87	5.81	2.12
tpm_CA1589480	0.0755739	1.37	0.08	6.47	0.29	0.82	22.67	0.12	1.53	8.46	0.13	1.73	5.45	0	0.71	10.46	89.93	0.24	13.32	0.3	0
tpm_CA1589810	0.440214	2.44	0.12	60.63	0.56	1.2	70.27	0.56	3.36	10.48	1.75	5.95	137.06	0	9.38	14.03	545.02	6.38	51.01	2.98	28.87
tpm_CA1590649	0.386689	1.82	0.04	1.14	0.24	1.73	74.68	0.71	2.91	0.56	1.13	1.67	3.56	0	8.31	3.88	184.48	0.49	13.96	0.5	0.32

## Sheet: TIS genes
The TIS genes expression of Glycosylation risk score in the Xiangya-BLCA cohort.
	Cox.Results	CCL5	CD27	CD274	CD276	CD8A	CMKLR1	CXCL9	CXCR6	HLA-DQA1	HLA-DRB1	HLA-E	IDO1	LAG3	NKG7	PDCD1LG2	PSMB10	STAT1	TIGIT
tpm_CA1277013	0.863885	57.38	0.99	6.45	110.54	0.58	0.88	2.02	0.7	1.81	59.03	237.94	6.21	0.61	5.92	0.6	70.72	53.74	0.14
tpm_CA1308866	0.81706	119.83	3.97	5.65	159.14	9.98	1.47	10.85	6.69	100.13	308.28	945.39	30.59	10.03	28.28	1.82	189.23	223.75	3.65
tpm_CA1315330	0.242806	24.58	1.61	0.37	40.02	0.36	0.45	0.54	0.96	14.52	88.86	220.67	4	0.75	2.17	0.15	38.17	20.74	0.35
tpm_CA1366278	0.268718	73	9.18	2.45	19.7	4.7	1.1	2.1	3.37	11.3	1123.82	811.56	6.92	3.49	17.49	0.4	201.04	121.95	1.2
tpm_CA1375590	2.79482	53.5	15.4	3.84	115.9	3.67	4.79	81.49	3.57	135.66	545.92	712.44	22.88	15.05	23.84	1.7	86.47	90.28	2.73
tpm_CA1382793	0.232	33.21	1.68	1.03	40.96	1.48	0.3	0.31	0.71	6.32	69.42	324.47	4.94	0.46	9.14	0.09	166.91	42.22	0.43
tpm_CA1409255	0.320473	30.73	3.13	1.96	51.03	1.41	0.99	4.31	1.53	35.63	310.17	624.87	37.51	1.83	7.85	0.31	249.44	72.11	0.7
tpm_CA1427893	0.471141	34.4	2.47	2.04	20.49	0.78	0.46	0.24	1.17	61.16	328.56	342.1	6.7	1.14	5.93	0.12	55.96	12.82	0.69
tpm_CA1430225	0.41733	84.27	2.64	9.65	70.31	2.86	0.44	11.06	1.28	100.86	1643.32	868.45	368.14	13.67	12.22	0.93	135.1	161.47	1.21
tpm_CA1435228	0.0606065	16.78	1.06	1.04	66.65	0.67	0.63	0.36	1.28	11.74	136.75	532.69	3.38	0.4	2.39	0.12	114.94	21.04	1.64
tpm_CA1436303	0.550813	16.87	3.6	0.92	54.04	0.42	3.82	0.93	0.41	9.39	414.17	379.01	4.43	1.06	6.1	1.37	44.53	28.65	0.17
tpm_CA1442434	0.304127	10.86	1.76	1.86	36.86	0.25	2.34	0.22	0.13	11.57	131.43	258.49	4.3	6.98	3.91	1.25	39.27	22.73	0.06
tpm_CA1443189	0.334071	78.43	9.4	7.9	44.55	3.1	1.68	16.07	2.09	28.49	331.39	550.63	81.57	7.06	18.11	1.85	113.34	114.43	3.84
tpm_CA1443723	31.6366	306.3	16.03	26.54	195.87	15.98	6.18	50.94	20.54	163.5	602.31	604.89	11.38	12.25	107.06	8.32	281.51	141.08	8.06
tpm_CA1445125	0.238389	40.15	3.08	0.98	35.04	2.35	1.76	1.36	1.15	71.07	223.89	394.8	3.56	1.05	7.93	0.15	136.15	26.82	0.22
tpm_CA1455582	0.234104	84.34	4.48	1.66	67.6	3.59	1.32	7.53	1.47	36.3	165.22	823.18	10.96	2.55	12.9	0.75	210.81	57.6	1.58
tpm_CA1456349	0.129556	42.46	2.2	1.24	62.99	1.01	0.48	0.58	0.49	7.75	45.64	407.47	6.95	1.09	3.53	0.23	132.34	13.71	0.37
tpm_CA1456774	0.373274	29.24	1.6	1.55	62.88	1.73	0.6	1.15	0.75	4.31	115.29	283.58	4.99	0.22	3.6	0.21	95.45	61.75	0.26
tpm_CA1460006	0.765479	170.03	10.75	23.42	84.16	12.2	6.86	233.89	6.96	45.49	1015.97	1108.72	77.83	11.72	43.9	13.72	96.16	300.14	6.23
tpm_CA1461830	0.500484	56.04	4.87	25.79	100.32	0.98	5.71	108.07	2.79	114.41	305.31	288.43	18.93	4.45	17.33	12.13	102.53	108.51	0.84
tpm_CA1463949	0.49599	36.48	2.89	2.97	48.91	3.68	2.9	0.93	1.66	13.04	0.28	474.69	3.76	2.71	15.9	1.56	48.24	32.72	1.04
tpm_CA1466950	0.802544	68.2	3.91	12.36	101.72	5.76	1.66	49.99	4.41	22.51	689.85	930.46	25.85	12.38	30.41	1.22	91.17	281.57	3.87
tpm_CA1473520	0.565886	55.34	7.53	7.93	74.67	6.19	8.27	1.21	3.1	45.7	527.22	507.93	6.02	2.42	30.61	1.85	89.87	58.71	2.74
tpm_CA1474704	0.370992	306.88	23.78	4.99	144.52	16.5	1.03	27.56	8.54	32.53	1032.59	1167.63	84.79	16.19	82.21	1.67	159.1	94.09	7.29
tpm_CA1474792	0.611809	60.52	5.79	9.12	36.59	8.13	0.88	7.4	3.41	114.34	399.41	437.01	30.86	3.47	25.41	0.81	109.3	121.28	2.34
tpm_CA1481528	0.168059	15.32	1	2.45	35.79	0.29	0.23	0.1	0.14	1.49	11.58	282.93	3.88	0.16	1.2	0.08	123.86	15.38	0.31
tpm_CA1481665	0.419577	70.55	3.3	3.65	81.38	2.72	1.03	30.9	2.25	36.45	637.92	730.16	56.02	6.78	14.08	0.78	63.61	78.96	1.63
tpm_CA1485034	0.297567	28.85	9.79	2.1	58.54	2.53	0.55	1.24	1.37	7.53	151.91	262.92	3.09	4.31	4.15	0.2	388.99	41.31	1.35
tpm_CA1501158	0.487678	151.2	42.41	1.93	46.86	14.73	5.05	5.95	8.66	58.23	637.87	740.59	11.15	11.85	80.99	1.82	160.16	48.71	5.57
tpm_CA1502091	0.454986	24.79	1.95	1.06	56.78	1.25	2.76	1.35	1.22	33.46	235.3	288.68	6.27	2.47	5.68	0.87	40.72	29.34	0.23
tpm_CA1502698	1.35127	171.61	4.92	17.42	43.29	6.06	2.32	57.37	2.52	10.4	401.63	948.38	17.1	15.85	21.17	2.53	75.72	394.97	1.87
tpm_CA1503628	0.387572	15.03	1.43	1.22	57.39	1.43	0.9	0.51	0.44	20.03	146.17	485.14	1.5	0.22	2.97	0.35	99.82	41.63	0.34
tpm_CA1505257	0.421011	93.19	22.67	3.18	70.31	5.92	1.06	8.23	1.95	57.36	802.08	669.8	15.42	3.76	25.91	1.36	169.78	66.71	2.87
tpm_CA1505875	0.798865	47.67	16.06	3.76	88.98	4.11	2.19	6.42	3.48	28.05	285.09	573.79	4.38	2.76	17.75	1.19	108.69	68.54	3.34
tpm_CA1506424	0.0982046	112.4	3.44	0.96	37.69	1.86	0.61	3.74	1.67	20.24	167.4	481.69	15.46	1.24	8.22	0.25	113.89	14.21	1.07
tpm_CA1510351	1.2776	39.34	1.88	4.82	48.26	3.14	2.52	1.52	0.2	21.63	0.06	664.82	5.32	36.79	17.81	2.19	39.28	49.2	0.39
tpm_CA1511992	0.48049	206.07	27.36	3.22	86.06	22.06	6.31	144.5	11.06	157.91	377.86	557.82	31.33	9.89	96.27	3.73	87.75	137.04	4.65
tpm_CA1513247	0.458484	16.94	2.58	0.9	48.31	0.05	5.29	0.98	0.12	17.71	669.22	338.03	3.79	1.94	8	1.31	55.12	45.28	0.08
tpm_CA1517987	0.100609	29.65	0.94	1.46	44.91	1.08	0.56	1.56	0.86	7.56	129.9	357.8	4.71	0.78	1.91	0.05	137.54	20.86	0.12
tpm_CA1521373	0.217525	22.96	2.04	1.39	37.69	0.66	0.63	1.09	0.62	20.02	295.43	274.35	5.81	0.28	2.87	0.34	172.28	42.91	0.22
tpm_CA1522117	0.201466	39.25	5.17	5.91	45.3	4.3	1.48	32.22	4.18	7.49	139.04	1192.46	15.32	12.4	16.66	0.88	308.22	218.74	2.24
tpm_CA1526051	0.656132	234.53	5.92	8.74	94.66	7.82	4.49	35.82	3.85	110.54	747.07	552.19	29.89	11.7	27.47	5.42	131.04	188.32	3.06
tpm_CA1528542	0.26239	41.95	1.44	1.67	48.7	2.68	0.4	0.71	1.45	35.01	210.26	362.33	4.55	1.4	8.06	0.16	124.47	39.05	0.38
tpm_CA1532452	0.0774555	50.83	2.19	1.24	70.54	2.04	0.98	2.45	0.49	1.85	29.54	273.78	16.32	2.9	4.91	0.23	63.57	13.94	1.68
tpm_CA1533024	0.221655	172.4	15.93	5.12	83.92	14.18	6.65	32.43	6.37	65.18	782.51	448.11	17.08	10.42	69.58	1.53	133.9	46.39	4.87
tpm_CA1534929	0.500916	8.93	1.61	1.18	46.6	0.43	5.3	0.97	0.14	3.81	0.36	374.85	2.38	1.62	3.75	2.23	32.69	35.68	0.21
tpm_CA1554315	0.586051	813.57	74.65	18.38	45.49	77.55	19.89	363.15	23.66	97.52	2293.46	1108.31	43.77	62.63	345.74	11	218.02	248.21	17.88
tpm_CA1559012	0.392725	115.34	2.61	1.36	33.72	9.83	2.86	3.56	2.6	18.66	171.84	478.75	5.33	2.76	19.79	0.64	71.93	30.51	0.43
tpm_CA1568599	0.34066	88.2	4.29	2.24	55.11	1.51	0.58	1.79	2.39	16.41	152.9	454.32	6.3	3.93	10.46	0.38	179	37.76	1.52
tpm_CA1580755	0.698187	70.43	18.4	1.79	86.23	9.71	1.76	14.12	4.38	71.04	387.31	518.02	15.61	3.93	17.28	1.02	104.08	109.72	7.67
tpm_CA1586396	0.160247	37.24	3.97	3.64	33.33	2.53	0.96	2.32	2.24	7.96	121.15	543.67	23.53	1.43	17.44	0.38	276.47	64.21	0.73
tpm_CA1586932	0.0625807	92.86	6.2	2.12	52.91	7.87	0.72	5.29	4.35	15.52	208.45	386.21	9.07	4.35	20.82	0.31	155.57	29.59	0.82
tpm_CA1587363	0.727871	110.36	38.25	7.85	28.65	11.9	1.53	35.29	7.33	859.94	2699.72	1360.41	31.04	22.18	35.31	1.24	307.53	218.41	5.81
tpm_CA1589480	0.0755739	59.01	1.85	0.82	22.67	4.28	0.53	0.61	0.99	6.18	28.85	419.37	5.45	0.71	9.42	0.26	122.14	29.63	0.3
tpm_CA1589810	0.440214	116.07	12.27	1.2	70.27	12.43	1.94	22.28	5.05	15.8	133.85	373.93	137.06	9.38	62.55	0.94	66.96	93	2.98
tpm_CA1590649	0.386689	44.11	2.02	1.73	74.68	0.63	0.24	8.47	0.61	18.36	115.57	255.01	3.56	8.31	2.77	0.49	35.9	59	0.5
