# Supplementary material for: A glycosylation risk score comprehensively assists the treatment of bladder neoplasm in the real-world cohort, including the tumor microenvironment, molecular and clinical prognosis
Source: Front Pharmacol. 2023 Sep 25;14:1280428. doi: 10.3389/fphar.2023.1280428 (PMC10560734; doi:10.3389/fphar.2023.1280428)
Supplement: Supplementary file 15 [file Table7.XLSX]

## Sheet: The univariate prognostic value
The univariate prognostic values of the 30 Glycosylation-related genes
Symbol	Hazard.Ratio	CI	P.Value
ADAMTS12	1.012	1.004 - 1.021	0.004
ADAMTS16	1.032	1.015 - 1.049	0
ADAMTSL1	1.049	1.019 - 1.079	0.001
AGER	0.961	0.941 - 0.983	0
ALG1	1.053	1.023 - 1.085	0.001
ATP6V1A	1.009	1.003 - 1.015	0.002
CAD	1.011	1.004 - 1.018	0.002
CGA	1.003	1.002 - 1.005	0
CNIH1	1.011	1.003 - 1.019	0.004
COPZ2	1.008	1.004 - 1.012	0
DAD1	1.001	1 - 1.002	0.002
FOLR1	1.002	1.001 - 1.003	0.002
GALK1	1.018	1.009 - 1.027	0
GANAB	1.002	1.001 - 1.003	0.002
GFPT2	1.007	1.004 - 1.011	0
GPC1	1.002	1.001 - 1.002	0
GXYLT2	1.027	1.011 - 1.043	0.001
HSPG2	1.005	1.001 - 1.008	0.004
INS	1.02	1.008 - 1.032	0.001
KDELR2	1.002	1.001 - 1.003	0.004
LIN28A	1.008	1.003 - 1.013	0.004
LMAN1	1.007	1.003 - 1.011	0
MAPK3	1.007	1.003 - 1.01	0
NOTCH3	1.002	1.001 - 1.004	0.004
SPTBN2	1.009	1.004 - 1.015	0.001
SRPRB	1.008	1.003 - 1.014	0.002
STX5	1.006	1.002 - 1.011	0.004
TMTC1	1.031	1.014 - 1.048	0
TUBA1A	1.001	1 - 1.001	0.003
TUBAL3	1.047	1.017 - 1.078	0.002
