# Supplementary material for: A glycosylation risk score comprehensively assists the treatment of bladder neoplasm in the real-world cohort, including the tumor microenvironment, molecular and clinical prognosis
Source: Front Pharmacol. 2023 Sep 25;14:1280428. doi: 10.3389/fphar.2023.1280428 (PMC10560734; doi:10.3389/fphar.2023.1280428)
Supplement: Supplementary file 16 [file Table8.XLSX]

## Sheet: LASSO
20 most suitable candidate Glycosylation genes identified by LASSO regression
ADAMTS16
ADAMTSL1
AGER
ALG1
CGA
COPZ2
DAD1
FOLR1
GALK1
GFPT2
GPC1
INS
KDELR2
LMAN1
MAPK3
NOTCH3
SPTBN2
TMTC1
TUBA1A
TUBAL3
